# Supplementary material for: Unveiling an ALS Blood Transcriptomic Signature: A Machine Learning Classifier Distinct from Neurodegenerative Controls
Source: Neuroinformatics. 2026 Apr 29;24(2):26. doi: 10.1007/s12021-026-09780-7 (PMC13124960; doi:10.1007/s12021-026-09780-7)
Supplement: Supplementary file 1 — Supplementary file1 (XLSX 2920 KB) [file 12021_2026_9780_MOESM1_ESM.xlsx]

## Sheet: Figure 1
Figure 1. Volcano plots of the differential gene expression for Alzheimer's disease (a), ALS (b), and Parkinson's disease (c).
(a)													(b)
(c)

## Sheet: Figure 2
Figure 1. Confusion Matrix of the LASSO Models for Alzheimer's disease (a), ALS (b), and Parkinson's disease (c).
(a)													(b)
(c)

## Sheet: Figure 3
Figure 3. Confusion matrix of LASSO models from independent external cohorts for Alzheimer's disease (a), ALS (b), and Parkinson's disease (c).
(a)													(b)
(c)

## Sheet: Figure 4
Figure 4. Batch effect correction in the PD validation cohort. PCA plots visualize sample distribution before (a) and after (b) applying the ComBat algorithm.
(a)													(b)

## Sheet: Figure 5
Figure 5. ROC Curves of the LASSO, SVM and RF models for ALS in (a) original cohort and (b) independent external cohort.
(a)													(b)

## Sheet: Figure 6
Figure 6. Confusion Matrix of the LASSO, SVM and RF models for ALS in (a) original cohort and (b) independent external cohort.
(a)
(b)

## Sheet: Table 1
Table 1. Demographic characteristics of the datasets.
Cohort	Disease Model	GEO Accession	Group	N	Age (Mean)	Age (Min - Max)	Sex (Female / Male)
Original	ALS	GSE112676	ALS	233	62.36	24.16 - 88.49	90 / 143
			Control	508	NA	NA	230 / 278
	AD	GSE140829	AD	204	72.99	61.00 - 88.00	104 / 100
			Control	249	73.66	61.00 - 89.00	139 / 110
	PD	GSE99039	PD	191	56.30*	33.00 - 78.00	90 / 101
			Control	212	42.00*	41.00 - 43.00	142 / 70
Validation	ALS	GSE112680	ALS	164	61.89	23.12 - 86.44	96 / 68
			Control	137	NA	NA	79 / 58
	AD	GSE63061	AD	139	77.89	59.00 - 95.00	85 / 54
			Control	134	75.29	63.00 - 91.00	81 / 53
	PD	GSE57475	PD	93	62.8	39.00 - 86.00	31 / 62
			Control	49	61.46	47.00 - 87.00	23 / 26
	PD	GSE72267	PD / Control	-	NA	NA	NA
	PD	GSE18838	PD	17	NA	NA	4 / 13
			Control	11	NA	NA	5 / 6
NA = Not Available / Not Reported in the original GEO repository. Missing values were present in the original metadata for this group

## Sheet: Table 2
Table 2. Information of Machine Learning Hyperparameter
Model	Parameter Name	Values Tested	Selected Values
LASSO (Logistic Regression)	C	50 logarithmically spaced values between 10−3 and 103	Determined by CV
	penalty	Fixed	l1
	solver	Fixed	liblinear
	class_weight	Fixed	balanced
	max_iter	Fixed	5000
Support Vector Machine (SVM)	kernel	['rbf']	Determined by CV
	C	[0.1, 1, 10, 50, 100]	Determined by CV
	gamma	['scale', 'auto', 0.01, 0.1, 1]	Determined by CV
	class_weight	Fixed	balanced
Random Forest (RF)	n_estimators	[50, 100, 200]	Determined by CV
	max_depth	[None, 5, 10, 20]	Determined by CV
	min_samples_split	[1, 2, 4]	Determined by CV
	class_weight	Fixed	balanced

## Sheet: Table 3
Table 3. Functional enrichment analysis of differentially expressed genes (DEGs) in Alzheimer's disease, Amyotrophic Lateral Sclerosis and Parkinson's disease.
Disease	Regulation	Category	Term	Count	% Count	p-value	Genes	Fold Enrichment	Bonferroni	Benjamini	FDR
Alzheimer	Up	Biological Process	GO:0007165~signal transduction	51	15.7895	3.56337e-10	ARHGAP9, IL1RN, CSF3R, SLA, LSP1, PYCARD, PSTPIP1, RASSF2, RPS6KA1, TOM1, PGLYRP1, CAP1, TLE3, ANXA5, PRKCD, ITPK1, PLAUR, ARAP3, CSNK1D, GAB2, ARAP1, GMIP, FGR, APBB1IP, CREB1, HCLS1, RIN3, ULK1, GRN, RALB, C5AR1, NDRG1, GNAI2, SH3BP1, GNG5, HLX, INPP5D, MAPK1, S100A11, CREBBP, TNFSF14, PILRA, LILRB2, MAPK14, BST1, NLRP12, P2RX1, LTBR, MYD88, MAP3K11, SIPA1	2.66112	7.05191e-07	7.05191e-07	6.99846e-07
Alzheimer	Up	Biological Process	GO:0035556~intracellular signal transduction	22	6.81115	3.89365e-06	MAP3K3, BRSK1, MAST3, DAPK2, PRKCD, MYO9B, MAPK14, GMIP, TREM1, VAV1, LAT2, HCK, SDCBP, PAK1, INPP5D, RPS6KA1, HCLS1, MAPK1, PTPN6, SIPA1, MAP4K4, MAPK3	3.29499	0.00767593	0.00369834	0.0036703
Alzheimer	Up	Biological Process	GO:0007015~actin filament organization	13	4.02477	5.60637e-06	CAP1, GSN, SH3KBP1, RHOG, WAS, ARAP1, CORO1A, CNN2, MARCKS, SH3BP1, HCLS1, ALDOA, MYO1F	5.3918	0.0110337	0.00369834	0.0036703
Alzheimer	Up	Biological Process	GO:0071222~cellular response to lipopolysaccharide	14	4.33437	8.77434e-06	UPF1, LILRB2, MAPK14, TNFRSF1B, LITAF, MMP9, PYCARD, SBNO2, RARA, TSPO, SIRPA, CD14, TLR5, MYD88	4.74253	0.0172146	0.00388911	0.00385963
Alzheimer	Up	Biological Process	GO:0008360~regulation of cell shape	12	3.71517	9.82594e-06	FGR, DIAPH1, SEMA4A, HCK, WDR1, SH3KBP1, RHOG, MSN, SEMA3E, ARAP1, ALDOA, CORO1A	5.62623	0.0192578	0.00388911	0.00385963
Alzheimer	Up	Biological Process	GO:0031663~lipopolysaccharide-mediated signaling pathway	7	2.16718	1.18972e-05	HCK, PTAFR, MAPK1, CD14, MAPK14, MYD88, MAPK3	13.3209	0.0232698	0.00392411	0.00389437
Alzheimer	Up	Biological Process	GO:0030833~regulation of actin filament polymerization	7	2.16718	3.14192e-05	PSTPIP1, DBNL, COTL1, HCLS1, PFN1, CORO1A, MEGF9	11.3228	0.0602858	0.00797579	0.00791534
Alzheimer	Up	Biological Process	GO:0045087~innate immune response	23	7.12074	3.22417e-05	ITGAM, NLRX1, NCF1, ARG1, CNPY3, TREM1, CORO1A, IL17RA, TRIM8, PYCARD, FGR, HCK, ZDHHC18, PSTPIP1, NAGK, SLPI, C1RL, TRIM25, CD14, PADI4, PGLYRP1, TLR5, MYD88	2.77638	0.0618143	0.00797579	0.00791534
Alzheimer	Up	Biological Process	GO:0043123~positive regulation of canonical NF-kappaB signal transduction	14	4.33437	5.40463e-05	BTNL8, MAP3K3, LITAF, TNFRSF1A, TRIM8, PYCARD, FLOT1, FLOT2, TRIM25, S100A4, LTBR, GAPDH, MYD88, WLS	3.99041	0.101439	0.0118842	0.0117941
Alzheimer	Up	Biological Process	GO:0030316~osteoclast differentiation	7	2.16718	6.25015e-05	SBNO2, CREB1, FOS, GAB2, TCIRG1, MAPK14, OSCAR	10.0647	0.11635	0.0123691	0.0122753
Alzheimer	Up	Biological Process	GO:0051056~regulation of small GTPase mediated signal transduction	10	3.09598	8.93907e-05	ARHGAP9, PLEKHG3, ARHGAP30, SH3BP1, ARHGAP1, MYO9B, ARAP1, GMIP, VAV1, SIPA1	5.48319	0.162146	0.0160822	0.0159603
Alzheimer	Up	Biological Process	GO:0007010~cytoskeleton organization	11	3.40557	0.000101702	CNN2, CAP1, DIAPH1, MAEA, CAPZB, MAST3, SH3KBP1, ARAP3, MSN, SH3BGRL3, SIPA1	4.80891	0.182316	0.0167724	0.0166453
Alzheimer	Up	Biological Process	GO:0006915~apoptotic process	23	7.12074	0.000143157	SH3GLB1, RTN3, RALB, TNFSF14, SH3KBP1, DAPK2, PRKCD, TCIRG1, MAPK14, MMP9, TNFRSF1A, PYCARD, PAK1, NLRP12, MARCKS, INPP5D, P2RX1, MAPK1, CD14, LTBR, GAPDH, MYD88, MAPK3	2.50951	0.246727	0.0217929	0.0216277
Alzheimer	Up	Biological Process	GO:0038096~Fc-gamma receptor signaling pathway involved in phagocytosis	5	1.54799	0.000220149	FGR, HCK, PAK1, PRKCD, VAV1	16.1754	0.353204	0.0311197	0.0308838
Alzheimer	Up	Biological Process	GO:0007229~integrin-mediated signaling pathway	9	2.78638	0.000304334	FGR, HCK, ITGAM, ITGAX, ZYX, ADAM8, TLN1, VAV1, PRAM1	5.29377	0.452486	0.0401517	0.0398474
Alzheimer	Up	Biological Process	GO:0006468~protein phosphorylation	16	4.95356	0.000782806	BRSK1, DAPK2, PRKCD, CSNK1D, FGR, HCK, PAK1, CREB1, RPS6KA1, RARA, PDK3, MAPK1, ULK1, MAP3K11, MAP4K4, MAPK3	2.75326	0.787705	0.0968234	0.0960895
Alzheimer	Up	Biological Process	GO:0006954~inflammatory response	17	5.26316	0.000900061	C5AR1, PTAFR, TCIRG1, FOS, TNFRSF1B, LTB4R, IL17RA, TNFRSF1A, PYCARD, HCK, PSTPIP1, BCL6, PROK2, ADAM8, CD14, TLR5, MYD88	2.60646	0.831703	0.104778	0.103984
Alzheimer	Up	Biological Process	GO:0071260~cellular response to mechanical stimulus	7	2.16718	0.00120583	CNN2, TNFSF14, LTBR, TLR5, MYD88, MAPK3, TNFRSF1A	5.88197	0.908167	0.132575	0.13157
Alzheimer	Up	Biological Process	GO:0006897~endocytosis	10	3.09598	0.00148624	PSTPIP1, DBNL, SH3KBP1, REPS2, TOM1, RIN3, CSNK1D, LRP10, MYO1F, ASGR2	3.73998	0.947317	0.154804	0.153631
Alzheimer	Up	Biological Process	GO:0071276~cellular response to cadmium ion	5	1.54799	0.00198424	NCF1, MAPK1, FOS, MMP9, MAPK3	9.24309	0.98037	0.196341	0.194853
Alzheimer	Up	Biological Process	GO:0031647~regulation of protein stability	7	2.16718	0.00253545	CTSA, PYCARD, SH3GLB1, LAMP2, MAPK1, ASGR2, B4GALT5	5.08889	0.993422	0.238936	0.237125
Alzheimer	Up	Biological Process	GO:0018105~peptidyl-serine phosphorylation	9	2.78638	0.00305472	BRSK1, MAST3, RPS6KA1, PRKCD, MAPK1, PDK3, ULK1, CSNK1D, MAPK14	3.70901	0.997653	0.268969	0.266931
Alzheimer	Up	Biological Process	GO:0006006~glucose metabolic process	6	1.85759	0.00326066	HK3, G6PD, GAA, MAPK14, GAPDH, PGM1	5.97246	0.99844	0.268969	0.266931
Alzheimer	Up	Biological Process	GO:0007596~blood coagulation	7	2.16718	0.0033333	SERPINA1, ANXA5, ITPK1, PLAUR, WAS, RAB27A, F5	4.81821	0.99865	0.268969	0.266931
Alzheimer	Up	Biological Process	GO:2000786~positive regulation of autophagosome assembly	4	1.23839	0.00339779	SH3GLB1, RALB, ATG2A, ULK1	12.9403	0.998812	0.268969	0.266931
Alzheimer	Up	Biological Process	GO:0032956~regulation of actin cytoskeleton organization	7	2.16718	0.00369983	BST1, HCK, PAK1, SH3BP1, PRKCD, RHOG, CORO1A	4.71783	0.999348	0.277012	0.274912
Alzheimer	Up	Biological Process	GO:0008154~actin polymerization or depolymerization	4	1.23839	0.00391931	GSN, CAPZB, FLII, WAS	12.3241	0.999578	0.277012	0.274912
Alzheimer	Up	Biological Process	GO:0051016~barbed-end actin filament capping	4	1.23839	0.00391931	GSN, CAPZB, FLII, TRIOBP	12.3241	0.999578	0.277012	0.274912
Alzheimer	Up	Biological Process	GO:0019262~N-acetylneuraminate catabolic process	3	0.928793	0.00471969	NAGK, NPL, RENBP	27.7293	0.999914	0.304539	0.302231
Alzheimer	Up	Biological Process	GO:0050727~regulation of inflammatory response	7	2.16718	0.00474643	BST1, HCK, GRN, SBNO2, AKNA, BCL6, MYD88	4.48427	0.999919	0.304539	0.302231
Alzheimer	Up	Biological Process	GO:0006898~receptor-mediated endocytosis	6	1.85759	0.00477044	CAP1, ITGAM, RNASEK, LRP3, CD14, PDLIM7	5.46774	0.999922	0.304539	0.302231
Alzheimer	Up	Biological Process	GO:0043408~regulation of MAPK cascade	5	1.54799	0.00500677	FGR, PAK1, SLA, STK40, MAP4K4	7.18907	0.999951	0.309637	0.30729
Alzheimer	Up	Biological Process	GO:0046330~positive regulation of JNK cascade	7	2.16718	0.00522073	PYCARD, SDCBP, RASSF2, NCF1, LTBR, MYD88, MAP3K11	4.3972	0.999968	0.313086	0.310713
Alzheimer	Up	Biological Process	GO:0007042~lysosomal lumen acidification	4	1.23839	0.00576489	GRN, RNASEK, LAMP2, TCIRG1	10.7836	0.999989	0.335551	0.333007
Alzheimer	Up	Biological Process	GO:0045471~response to ethanol	7	2.16718	0.00655752	G6PD, RGS19, TBXAS1, RARA, FOS, CD14, MYD88	4.19362	0.999998	0.370781	0.367971
Alzheimer	Up	Biological Process	GO:0006096~glycolytic process	5	1.54799	0.00678676	HK3, PGAM1, ALDOA, GAPDH, PGM1	6.60221	0.999999	0.373083	0.370256
Alzheimer	Up	Biological Process	GO:0035357~peroxisome proliferator activated receptor signaling pathway	3	0.928793	0.00792776	RXRA, PDK3, ACTN4	21.5672	1	0.424028	0.420814
Alzheimer	Up	Biological Process	GO:0030036~actin cytoskeleton organization	10	3.09598	0.00858636	DIAPH1, SDCBP, PAK1, CAPZB, BCL6, RHOG, ACTN4, PFN1, CORO1A, PDLIM7	2.8629	1	0.441203	0.437859
Alzheimer	Up	Biological Process	GO:0034614~cellular response to reactive oxygen species	5	1.54799	0.00894191	NCF1, MAPK1, FOS, MMP9, MAPK3	6.10393	1	0.441203	0.437859
Alzheimer	Up	Biological Process	GO:0007249~canonical NF-kappaB signal transduction	5	1.54799	0.00894191	TRIM8, CREBBP, RASSF2, BCL3, ADAM8	6.10393	1	0.441203	0.437859
Alzheimer	Up	Biological Process	GO:0006968~cellular defense response	5	1.54799	0.00954271	NCF1, C5AR1, LILRB2, TCIRG1, LSP1	5.99089	1	0.441203	0.437859
Alzheimer	Up	Biological Process	GO:0032091~negative regulation of protein binding	5	1.54799	0.00954271	RALB, SLPI, PRKCD, TFIP11, ACTB	5.99089	1	0.441203	0.437859
Alzheimer	Up	Biological Process	GO:0016310~phosphorylation	19	5.88235	0.00968963	MAP3K3, BRSK1, MAST3, SH3KBP1, PRKCD, ITPK1, PLAUR, CSNK1D, MAPK14, FGR, HCK, PAK1, RPS6KA1, MAPK1, NADK, MAP3K11, STK40, MAP4K4, MAPK3	1.94207	1	0.441203	0.437859
Alzheimer	Up	Biological Process	GO:0045064~T-helper 2 cell differentiation	3	0.928793	0.00980947	BCL6, HLX, BCL3	19.4105	1	0.441203	0.437859
Alzheimer	Up	Biological Process	GO:0006935~chemotaxis	7	2.16718	0.0111738	C5AR1, PTAFR, PLAUR, PROK2, MAPK1, LSP1, MAPK14	3.74307	1	0.491397	0.487672
Alzheimer	Up	Biological Process	GO:0034113~heterotypic cell-cell adhesion	4	1.23839	0.0118295	ITGAM, ITGAX, SIRPA, LILRB2	8.3486	1	0.49839	0.494612
Alzheimer	Up	Biological Process	GO:0006098~pentose-phosphate shunt	3	0.928793	0.0118683	G6PD, PGD, TKT	17.6459	1	0.49839	0.494612
Alzheimer	Up	Biological Process	GO:0050821~protein stabilization	10	3.09598	0.0120883	GRN, CREB1, RASSF2, SEC16A, LAMP2, PRKCD, FLOT1, FLOT2, PFN1, GAPDH	2.70718	1	0.49839	0.494612
Alzheimer	Up	Biological Process	GO:0071345~cellular response to cytokine stimulus	4	1.23839	0.0152254	NLRP12, MME, HCLS1, TCIRG1	7.61196	1	0.614918	0.610257
Alzheimer	Up	Biological Process	GO:0006068~ethanol catabolic process	3	0.928793	0.0164937	SULT1A1, ALDH3B1, SULT1A2	14.9311	1	0.64002	0.635169
Alzheimer	Up	Biological Process	GO:0097242~amyloid-beta clearance	3	0.928793	0.0164937	ITGAM, MME, C5AR1	14.9311	1	0.64002	0.635169
Alzheimer	Up	Biological Process	GO:0042987~amyloid precursor protein catabolic process	3	0.928793	0.019049	ADAM19, APH1B, ABCG1	13.8646	1	0.711284	0.705893
Alzheimer	Up	Biological Process	GO:0051279~regulation of release of sequestered calcium ion into cytosol	3	0.928793	0.019049	DIAPH1, PTPN6, CORO1A	13.8646	1	0.711284	0.705893
Alzheimer	Up	Biological Process	GO:1901224~positive regulation of non-canonical NF-kappaB signal transduction	5	1.54799	0.019817	PYCARD, PTP4A3, NLRP12, TNFSF14, ACTN4	4.82848	1	0.726255	0.72075
Alzheimer	Up	Biological Process	GO:0032715~negative regulation of interleukin-6 production	5	1.54799	0.0208078	NLRP12, NLRX1, INPP5D, SIRPA, PTPN6	4.75747	1	0.742426	0.736798
Alzheimer	Up	Biological Process	GO:0030278~regulation of ossification	3	0.928793	0.0217588	MAPK1, MAPK14, MAPK3	12.9403	1	0.742426	0.736798
Alzheimer	Up	Biological Process	GO:0032688~negative regulation of interferon-beta production	3	0.928793	0.0217588	PYCARD, NLRX1, SIRPA	12.9403	1	0.742426	0.736798
Alzheimer	Up	Biological Process	GO:0050427~3'-phosphoadenosine 5'-phosphosulfate metabolic process	3	0.928793	0.0217588	SULT1A1, TPST1, SULT1A2	12.9403	1	0.742426	0.736798
Alzheimer	Up	Biological Process	GO:0006909~phagocytosis	5	1.54799	0.0239604	CNN2, NCF4, CD14, CORO1A, MYD88	4.55645	1	0.760974	0.755206
Alzheimer	Up	Biological Process	GO:1901741~positive regulation of myoblast fusion	3	0.928793	0.0246177	TNFSF14, FLOT1, MAPK14	12.1316	1	0.760974	0.755206
Alzheimer	Up	Biological Process	GO:0060425~lung morphogenesis	3	0.928793	0.0246177	MAPK1, STK40, MAPK3	12.1316	1	0.760974	0.755206
Alzheimer	Up	Biological Process	GO:0045730~respiratory burst	3	0.928793	0.0246177	NCF1, NCF4, NCF1C	12.1316	1	0.760974	0.755206
Alzheimer	Up	Biological Process	GO:0016236~macroautophagy	5	1.54799	0.025072	MTMR3, ATG16L2, CHMP2A, ULK1, TCIRG1	4.49317	1	0.760974	0.755206
Alzheimer	Up	Biological Process	GO:0030041~actin filament polymerization	4	1.23839	0.0250765	DIAPH1, PSTPIP1, GSN, WAS	6.31236	1	0.760974	0.755206
Alzheimer	Up	Biological Process	GO:0006955~immune response	15	4.64396	0.0254741	IL1RN, TNFSF14, IL1R2, C5AR1, PTAFR, WAS, LILRB2, CFP, CST7, TNFRSF1B, VAV1, LTB4R, CXCR1, SLPI, LTBR	1.92183	1	0.760974	0.755206
Alzheimer	Up	Biological Process	GO:0000045~autophagosome assembly	5	1.54799	0.0262142	ATG16L2, ATG2A, ULK1, TCIRG1, CTSD	4.43162	1	0.760974	0.755206
Alzheimer	Up	Biological Process	GO:0050728~negative regulation of inflammatory response	7	2.16718	0.0265043	NLRP12, NLRX1, PRKCD, SIRPA, PGLYRP1, EXTL3, TNFRSF1A	3.08103	1	0.760974	0.755206
Alzheimer	Up	Biological Process	GO:1900016~negative regulation of cytokine production involved in inflammatory response	4	1.23839	0.0267055	PYCARD, IL1R2, SIRPA, EXTL3	6.16206	1	0.760974	0.755206
Alzheimer	Up	Biological Process	GO:1900029~positive regulation of ruffle assembly	3	0.928793	0.0276204	PFN1, DEF8, NDEL1	11.4179	1	0.760974	0.755206
Alzheimer	Up	Biological Process	GO:0050729~positive regulation of inflammatory response	6	1.85759	0.0277465	PYCARD, CEBPA, NLRP12, GPSM3, IL17RA, TNFRSF1A	3.52918	1	0.760974	0.755206
Alzheimer	Up	Biological Process	GO:0046777~protein autophosphorylation	7	2.16718	0.0280726	FGR, MAP3K3, HCK, PAK1, DAPK2, ULK1, MAP3K11	3.03967	1	0.760974	0.755206
Alzheimer	Up	Biological Process	GO:0042098~T cell proliferation	4	1.23839	0.0283899	TNFSF14, MSN, PTPN6, CORO1A	6.01876	1	0.760974	0.755206
Alzheimer	Up	Biological Process	GO:0019858~cytosine metabolic process	2	0.619195	0.0305732	CDA, MAPK1	64.7016	1	0.760974	0.755206
Alzheimer	Up	Biological Process	GO:0009309~amine biosynthetic process	2	0.619195	0.0305732	SULT1A1, SULT1A2	64.7016	1	0.760974	0.755206
Alzheimer	Up	Biological Process	GO:0019322~pentose biosynthetic process	2	0.619195	0.0305732	G6PD, PGD	64.7016	1	0.760974	0.755206
Alzheimer	Up	Biological Process	GO:0030834~regulation of actin filament depolymerization	2	0.619195	0.0305732	SH3BP1, WDR1	64.7016	1	0.760974	0.755206
Alzheimer	Up	Biological Process	GO:0006051~N-acetylmannosamine metabolic process	2	0.619195	0.0305732	NAGK, RENBP	64.7016	1	0.760974	0.755206
Alzheimer	Up	Biological Process	GO:0016477~cell migration	10	3.09598	0.0306673	CD63, PAK1, SH3BP1, SH3KBP1, SIRPA, MMP9, CORO1A, VAV1, NDEL1, MLF2	2.30255	1	0.760974	0.755206
Alzheimer	Up	Biological Process	GO:0032930~positive regulation of superoxide anion generation	3	0.928793	0.0307619	ITGAM, PRKCD, GNAI2	10.7836	1	0.760974	0.755206
Alzheimer	Up	Biological Process	GO:0048384~retinoic acid receptor signaling pathway	3	0.928793	0.0307619	RXRA, RARA, ACTN4	10.7836	1	0.760974	0.755206
Alzheimer	Up	Biological Process	GO:0019221~cytokine-mediated signaling pathway	7	2.16718	0.0331407	CEBPA, HCK, CSF3R, IL1R2, PTPN6, LILRB2, TNFRSF1A	2.92201	1	0.791453	0.785454
Alzheimer	Up	Biological Process	GO:0032720~negative regulation of tumor necrosis factor production	5	1.54799	0.0337181	BCL3, RARA, TSPO, SIRPA, PTPN6	4.09504	1	0.791453	0.785454
Alzheimer	Up	Biological Process	GO:0045663~positive regulation of myoblast differentiation	4	1.23839	0.0337731	SMARCD3, TNFSF14, MAPK14, ACTB	5.62623	1	0.791453	0.785454
Alzheimer	Up	Biological Process	GO:0050765~negative regulation of phagocytosis	3	0.928793	0.0340373	CNN2, DYSF, SIRPA	10.216	1	0.791453	0.785454
Alzheimer	Up	Biological Process	GO:0035994~response to muscle stretch	3	0.928793	0.0340373	GSN, FOS, MAPK14	10.216	1	0.791453	0.785454
Alzheimer	Up	Biological Process	GO:0030335~positive regulation of cell migration	10	3.09598	0.0343936	FGR, SDCBP, SEMA4A, GRN, PAK1, ITGAX, SEMA3E, ACTN4, GNAI2, MAP4K4	2.25441	1	0.791453	0.785454
Alzheimer	Up	Biological Process	GO:1901223~negative regulation of non-canonical NF-kappaB signal transduction	4	1.23839	0.0356768	NLRP12, SPI1, RASSF2, LITAF	5.50652	1	0.80697	0.800854
Alzheimer	Up	Biological Process	GO:0006914~autophagy	7	2.16718	0.0358835	SH3GLB1, RGS19, SEC16A, RAB24, CHMP2A, TBC1D14, ULK1	2.86653	1	0.80697	0.800854
Alzheimer	Up	Biological Process	GO:0010759~positive regulation of macrophage chemotaxis	3	0.928793	0.0374417	C5AR1, MAPK1, MAPK3	9.70525	1	0.818452	0.812248
Alzheimer	Up	Biological Process	GO:0045780~positive regulation of bone resorption	3	0.928793	0.0374417	ADAM8, DEF8, OSCAR	9.70525	1	0.818452	0.812248
Alzheimer	Up	Biological Process	GO:0021762~substantia nigra development	4	1.23839	0.0376347	G6PD, BASP1, SEC16A, ACTB	5.3918	1	0.818452	0.812248
Alzheimer	Up	Biological Process	GO:0030593~neutrophil chemotaxis	5	1.54799	0.0393466	CSF3R, CXCR1, C5AR1, TREM1, VAV1	3.89769	1	0.843661	0.837267
Alzheimer	Up	Biological Process	GO:0042789~mRNA transcription by RNA polymerase II	4	1.23839	0.0396465	RXRA, CREB1, C5AR1, RARA	5.28177	1	0.843661	0.837267
Alzheimer	Up	Biological Process	GO:0072659~protein localization to plasma membrane	7	2.16718	0.0407712	PACS1, SEC16A, FLOT1, RAB27A, FLOT2, PRAM1, TNFRSF1A	2.7786	1	0.844588	0.838186
Alzheimer	Up	Biological Process	GO:0031643~positive regulation of myelination	3	0.928793	0.0409704	ITGAX, CST7, TNFRSF1B	9.24309	1	0.844588	0.838186
Alzheimer	Up	Biological Process	GO:0010803~regulation of tumor necrosis factor-mediated signaling pathway	3	0.928793	0.0409704	PYCARD, ULK1, TNFRSF1A	9.24309	1	0.844588	0.838186
Alzheimer	Up	Biological Process	GO:0010508~positive regulation of autophagy	5	1.54799	0.0438985	TRIM8, SH3GLB1, BTNL8, UBR4, ULK1	3.76172	1	0.85773	0.851228
Alzheimer	Up	Biological Process	GO:0001953~negative regulation of cell-matrix adhesion	3	0.928793	0.0446187	BCL6, SEMA3E, MAP4K4	8.82295	1	0.85773	0.851228
Alzheimer	Up	Biological Process	GO:0033554~cellular response to stress	3	0.928793	0.0446187	MAPK1, MAPK14, MAPK3	8.82295	1	0.85773	0.851228
Alzheimer	Up	Biological Process	GO:0060324~face development	3	0.928793	0.0446187	RARA, MAPK1, MAPK3	8.82295	1	0.85773	0.851228
Alzheimer	Up	Biological Process	GO:1902339~positive regulation of apoptotic process involved in morphogenesis	2	0.619195	0.0455086	TNFRSF1B, TNFRSF1A	43.1344	1	0.85773	0.851228
Alzheimer	Up	Biological Process	GO:0031281~positive regulation of cyclase activity	2	0.619195	0.0455086	MAPK14, MAPK3	43.1344	1	0.85773	0.851228
Alzheimer	Up	Biological Process	GO:0061308~cardiac neural crest cell development involved in heart development	2	0.619195	0.0455086	MAPK1, MAPK3	43.1344	1	0.85773	0.851228
Alzheimer	Up	Biological Process	GO:0018958~phenol-containing compound metabolic process	2	0.619195	0.0455086	SULT1A1, SULT1A2	43.1344	1	0.85773	0.851228
Alzheimer	Up	Biological Process	GO:0071801~regulation of podosome assembly	2	0.619195	0.0455086	HCK, GSN	43.1344	1	0.85773	0.851228
Alzheimer	Up	Biological Process	GO:0055088~lipid homeostasis	4	1.23839	0.0505007	CEBPA, ABHD5, USF2, ASGR2	4.79271	1	0.90757	0.900691
Alzheimer	Up	Biological Process	GO:0008284~positive regulation of cell population proliferation	14	4.33437	0.0506899	RHOG, TCIRG1, GAB2, ACTB, GNAI2, BST1, HCK, SDCBP, PAK1, CAPNS1, ITGAX, RARA, HCLS1, PTPN6	1.79016	1	0.90757	0.900691
Alzheimer	Up	Biological Process	GO:0006911~phagocytosis, engulfment	3	0.928793	0.0522566	ITGAM, GSN, SH3BP1	8.0877	1	0.90757	0.900691
Alzheimer	Up	Biological Process	GO:0071294~cellular response to zinc ion	3	0.928793	0.0522566	CREB1, MTF1, TSPO	8.0877	1	0.90757	0.900691
Alzheimer	Up	Biological Process	GO:0051493~regulation of cytoskeleton organization	3	0.928793	0.0522566	DIAPH1, MAPK1, MAPK3	8.0877	1	0.90757	0.900691
Alzheimer	Up	Biological Process	GO:0051403~stress-activated MAPK cascade	3	0.928793	0.0522566	MAPK1, MAPK14, MAPK3	8.0877	1	0.90757	0.900691
Alzheimer	Up	Biological Process	GO:0140467~integrated stress response signaling	3	0.928793	0.0522566	CEBPA, CEBPD, FOS	8.0877	1	0.90757	0.900691
Alzheimer	Up	Biological Process	GO:0090200~positive regulation of release of cytochrome c from mitochondria	3	0.928793	0.0522566	PYCARD, PLAUR, MMP9	8.0877	1	0.90757	0.900691
Alzheimer	Up	Biological Process	GO:0050830~defense response to Gram-positive bacterium	6	1.85759	0.0522804	PYCARD, FGR, PPP1R11, C5AR1, PGLYRP1, MYD88	2.96343	1	0.90757	0.900691
Alzheimer	Up	Biological Process	GO:0046597~negative regulation of viral entry into host cell	3	0.928793	0.0562374	TRIM8, GSN, TRIM25	7.7642	1	0.911254	0.904347
Alzheimer	Up	Biological Process	GO:0008361~regulation of cell size	3	0.928793	0.0562374	CREB1, MSN, VAV1	7.7642	1	0.911254	0.904347
Alzheimer	Up	Biological Process	GO:0016241~regulation of macroautophagy	4	1.23839	0.0576333	SH3GLB1, CAPNS1, ULK1, GAPDH	4.54047	1	0.911254	0.904347
Alzheimer	Up	Biological Process	GO:0071356~cellular response to tumor necrosis factor	6	1.85759	0.0595278	PYCARD, CEBPA, MAPK1, FOS, MAPK14, MAPK3	2.85448	1	0.911254	0.904347
Alzheimer	Up	Biological Process	GO:1904151~positive regulation of microglial cell mediated cytotoxicity	2	0.619195	0.0602147	SPI1, ITGAM	32.3508	1	0.911254	0.904347
Alzheimer	Up	Biological Process	GO:0003177~pulmonary valve development	2	0.619195	0.0602147	TNFRSF1B, TNFRSF1A	32.3508	1	0.911254	0.904347
Alzheimer	Up	Biological Process	GO:0043315~positive regulation of neutrophil degranulation	2	0.619195	0.0602147	ITGAM, PTAFR	32.3508	1	0.911254	0.904347
Alzheimer	Up	Biological Process	GO:0070849~response to epidermal growth factor	2	0.619195	0.0602147	MAPK1, MAPK3	32.3508	1	0.911254	0.904347
Alzheimer	Up	Biological Process	GO:1900746~regulation of vascular endothelial growth factor signaling pathway	2	0.619195	0.0602147	CD63, PTP4A3	32.3508	1	0.911254	0.904347
Alzheimer	Up	Biological Process	GO:0009051~pentose-phosphate shunt, oxidative branch	2	0.619195	0.0602147	G6PD, PGD	32.3508	1	0.911254	0.904347
Alzheimer	Up	Biological Process	GO:0090170~regulation of Golgi inheritance	2	0.619195	0.0602147	MAPK1, MAPK3	32.3508	1	0.911254	0.904347
Alzheimer	Up	Biological Process	GO:0045659~negative regulation of neutrophil differentiation	2	0.619195	0.0602147	INPP5D, TRIB1	32.3508	1	0.911254	0.904347
Alzheimer	Up	Biological Process	GO:0003332~negative regulation of extracellular matrix constituent secretion	2	0.619195	0.0602147	TNFRSF1B, TNFRSF1A	32.3508	1	0.911254	0.904347
Alzheimer	Up	Biological Process	GO:0042554~superoxide anion generation	3	0.928793	0.0603205	NCF1, NCF4, NCF1C	7.46557	1	0.911254	0.904347
Alzheimer	Up	Biological Process	GO:0002862~negative regulation of inflammatory response to antigenic stimulus	3	0.928793	0.0603205	FGR, HCK, MAPK14	7.46557	1	0.911254	0.904347
Alzheimer	Up	Biological Process	GO:0046835~carbohydrate phosphorylation	3	0.928793	0.0603205	HK3, PFKFB3, NAGK	7.46557	1	0.911254	0.904347
Alzheimer	Up	Biological Process	GO:0046716~muscle cell cellular homeostasis	3	0.928793	0.0603205	GAA, LAMP2, ALDOA	7.46557	1	0.911254	0.904347
Alzheimer	Up	Biological Process	GO:0007166~cell surface receptor signaling pathway	10	3.09598	0.0616964	CDA, CXCR1, MAPK1, LILRB2, CD14, MAPK14, VAV1, MYD88, ASGR2, IL17RA	2.01563	1	0.924978	0.917967
Alzheimer	Up	Biological Process	GO:0007049~cell cycle	10	3.09598	0.064539	MAEA, RASSF2, RALB, RPS6KA1, PRKCD, MAPK1, TRIOBP, GNAI2, PPP1CA, MAPK3	1.99696	1	0.960322	0.953043
Alzheimer	Up	Biological Process	GO:0033209~tumor necrosis factor-mediated signaling pathway	4	1.23839	0.0678377	PYCARD, ACTN4, TNFRSF1B, TNFRSF1A	4.24273	1	0.987469	0.979985
Alzheimer	Up	Biological Process	GO:0007254~JNK cascade	4	1.23839	0.0678377	SH2D3C, TRIB1, MYD88, MAP3K11	4.24273	1	0.987469	0.979985
Alzheimer	Up	Biological Process	GO:0009888~tissue development	3	0.928793	0.0687776	GAA, MEGF9, MLF2	6.93232	1	0.987469	0.979985
Alzheimer	Up	Biological Process	GO:0042832~defense response to protozoan	3	0.928793	0.0687776	ARG1, BCL3, MYD88	6.93232	1	0.987469	0.979985
Alzheimer	Up	Biological Process	GO:0007200~phospholipase C-activating G protein-coupled receptor signaling pathway	5	1.54799	0.0688584	C5AR1, PTAFR, PLCB2, LTB4R, RASGRP4	3.23508	1	0.987469	0.979985
Alzheimer	Up	Biological Process	GO:0045742~positive regulation of epidermal growth factor receptor signaling pathway	3	0.928793	0.0731437	RALB, PLAUR, MMP9	6.69327	1	1	0.992922
Alzheimer	Up	Biological Process	GO:0007266~Rho protein signal transduction	4	1.23839	0.0732269	BCL6, RHOG, ARHGAP1, MYO9B	4.10804	1	1	0.992922
Alzheimer	Up	Biological Process	GO:0072584~caveolin-mediated endocytosis	2	0.619195	0.0746949	MAPK1, MAPK3	25.8807	1	1	0.992922
Alzheimer	Up	Biological Process	GO:0038127~ERBB signaling pathway	2	0.619195	0.0746949	MVP, MAPK1	25.8807	1	1	0.992922
Alzheimer	Up	Biological Process	GO:0003176~aortic valve development	2	0.619195	0.0746949	TNFRSF1B, TNFRSF1A	25.8807	1	1	0.992922
Alzheimer	Up	Biological Process	GO:2001268~negative regulation of cysteine-type endopeptidase activity involved in apoptotic signaling pathway	2	0.619195	0.0746949	PLAUR, MMP9	25.8807	1	1	0.992922
Alzheimer	Up	Biological Process	GO:0045629~negative regulation of T-helper 2 cell differentiation	2	0.619195	0.0746949	BCL6, HLX	25.8807	1	1	0.992922
Alzheimer	Up	Biological Process	GO:0032755~positive regulation of interleukin-6 production	5	1.54799	0.0749866	PYCARD, PTAFR, LILRB2, MYD88, IL17RA	3.14086	1	1	0.992922
Alzheimer	Up	Biological Process	GO:0071346~cellular response to type II interferon	5	1.54799	0.0749866	GSN, WAS, ZYX, SIRPA, GAPDH	3.14086	1	1	0.992922
Alzheimer	Up	Biological Process	GO:0032757~positive regulation of interleukin-8 production	4	1.23839	0.0759911	PYCARD, CD14, TLR5, MYD88	4.04385	1	1	0.992922
Alzheimer	Up	Biological Process	GO:0000902~cell morphogenesis	5	1.54799	0.0770887	CAP1, CAPZB, BCL6, ADAM8, MAPK14	3.11066	1	1	0.992922
Alzheimer	Up	Biological Process	GO:0051897~positive regulation of phosphatidylinositol 3-kinase/protein kinase B signal transduction	7	2.16718	0.0771952	FGR, NCF1, HCLS1, PTPN6, ADAM8, SEMA3E, EXTL3	2.35891	1	1	0.992922
Alzheimer	Up	Biological Process	GO:1900745~positive regulation of p38MAPK cascade	3	0.928793	0.082132	MAP3K3, SPI1, NCF1	6.26145	1	1	0.992922
Alzheimer	Up	Biological Process	GO:0005975~carbohydrate metabolic process	6	1.85759	0.084515	MGAM, TALDO1, NPL, RENBP, PGM1, B4GALT5	2.57093	1	1	0.992922
Alzheimer	Up	Biological Process	GO:1900017~positive regulation of cytokine production involved in inflammatory response	3	0.928793	0.086747	GPSM3, MYD88, IL17RA	6.06578	1	1	0.992922
Alzheimer	Up	Biological Process	GO:0005977~glycogen metabolic process	3	0.928793	0.086747	PYGL, STK40, PPP1CA	6.06578	1	1	0.992922
Alzheimer	Up	Biological Process	GO:0001819~positive regulation of cytokine production	4	1.23839	0.0874961	FGR, FLOT1, CD14, GAPDH	3.80598	1	1	0.992922
Alzheimer	Up	Biological Process	GO:0007346~regulation of mitotic cell cycle	4	1.23839	0.0874961	SDCBP, MAEA, AATF, PPP1CA	3.80598	1	1	0.992922
Alzheimer	Up	Biological Process	GO:2001242~regulation of intrinsic apoptotic signaling pathway	2	0.619195	0.0889528	PYCARD, DAPK2	21.5672	1	1	0.992922
Alzheimer	Up	Biological Process	GO:0120041~positive regulation of macrophage proliferation	2	0.619195	0.0889528	MAPK1, MAPK3	21.5672	1	1	0.992922
Alzheimer	Up	Biological Process	GO:0021955~central nervous system neuron axonogenesis	2	0.619195	0.0889528	B4GALT5, NDEL1	21.5672	1	1	0.992922
Alzheimer	Up	Biological Process	GO:0030641~regulation of cellular pH	2	0.619195	0.0889528	MAPK1, MAPK3	21.5672	1	1	0.992922
Alzheimer	Up	Biological Process	GO:0002693~positive regulation of cellular extravasation	2	0.619195	0.0889528	PTAFR, ADAM8	21.5672	1	1	0.992922
Alzheimer	Up	Biological Process	GO:0051490~negative regulation of filopodium assembly	2	0.619195	0.0889528	CAPZB, PRKCD	21.5672	1	1	0.992922
Alzheimer	Up	Biological Process	GO:0009052~pentose-phosphate shunt, non-oxidative branch	2	0.619195	0.0889528	TALDO1, TKT	21.5672	1	1	0.992922
Alzheimer	Up	Biological Process	GO:0007160~cell-matrix adhesion	5	1.54799	0.0903104	CD63, ITGAM, BCL6, ITGAX, ZYX	2.94098	1	1	0.992922
Alzheimer	Up	Biological Process	GO:0007169~cell surface receptor protein tyrosine kinase signaling pathway	5	1.54799	0.0926135	FGR, HCK, DOK3, GAB2, RASGRP4	2.91449	1	1	0.992922
Alzheimer	Up	Biological Process	GO:0051497~negative regulation of stress fiber assembly	3	0.928793	0.0962011	WAS, ARAP1, PFN1	5.70897	1	1	0.992922
Alzheimer	Up	Biological Process	GO:0030163~protein catabolic process	4	1.23839	0.0996851	MME, LAMP2, SLC16A3, IL17RA	3.59454	1	1	0.992922
Alzheimer	Up	Component Cellular	GO:0070062~extracellular exosome	91	28.1734	1.47347e-18	ARF3, IL1RN, SERPINA1, ITGAM, WDR1, ARHGAP1, DYSF, PYGL, LSP1, PLOD1, ACTB, CAPNS1, CAPZB, BASP1, ANPEP, C1RL, LAMP2, CA4, TOM1, FLOT1, COTL1, FLOT2, TSPO, SIRPA, QSOX1, SH3BGRL3, PGLYRP1, CTSD, PGM1, WLS, CAP1, G6PD, DBNL, MME, PGAM1, GAA, ANXA5, PRKCD, RHOG, TALDO1, ACTN4, PGD, RENBP, MMP9, CKAP4, TTC38, OSCAR, LAT2, FGR, SLPI, CRISPLD2, CTDSP1, S100A4, TKT, TLN1, PFN1, ALDOA, GAPDH, CFD, CSTB,…	2.65543	5.6434e-16	5.6434e-16	4.95087e-16
Alzheimer	Up	Component Cellular	GO:1904813~ficolin-1-rich granule lumen	23	7.12074	1.68892e-17	CFD, CSTB, CDA, SERPINA1, GSN, DBNL, PGAM1, MVP, HSPA6, PYGL, MAPK14, MMP9, HK3, CRISPLD2, QPCT, TIMP2, COTL1, MAPK1, PLEKHO2, ALDOA, CTSD, GYG1, PGM1	12.1237	6.46855e-15	3.23428e-15	2.83738e-15
Alzheimer	Up	Component Cellular	GO:0005886~plasma membrane	151	46.7492	1.93952e-15	IL1RN, CSF3R, ITPRIP, NCF1, NCF4, AQP9, SLA, ACTB, BEST1, RASSF2, MAEA, CAPNS1, BASP1, ANPEP, LAMP2, TOM1, SIRPA, SLC16A3, WLS, IL1R2, PRKCD, CSNK1D, ACTN4, OSCAR, ADAM19, DOK3, TBC1D24, ADAM8, TLN1, ABCG1, SLC22A4, RTN3, NLRX1, BRI3, STXBP2, C5AR1, UBR4, LPAR2, CORO1A, NDRG1, RASGRP4, SDCBP, APH1B, INPP5D, ALDH3B1, CD14, KIAA0319L, SLC19A1, ABCA2, BTNL8, MGAM, CD163, TNFSF14, TMEM120A, HSPA6, MS…	1.77921	7.22866e-13	1.86263e-13	1.63405e-13
Alzheimer	Up	Component Cellular	GO:0005829~cytosol	152	47.0588	1.9453e-15	CDA, IL1RN, NCF1, NCF4, SLA, ACTB, BEST1, PYCARD, FRAT1, RASSF2, CAPNS1, RPS6KA1, TOM1, COTL1, TRIM25, GYG1, WLS, NUP214, SH3GLB1, G6PD, PRKCD, TALDO1, CSNK1D, PGD, PISD, RBP7, PLBD1, RIN3, S100A4, ULK1, PADI4, PFN1, TLN1, TRIB1, GLYR1, NLRX1, AKNA, PFKFB3, MTMR3, FLII, STXBP2, UBR4, ABHD5, CORO1A, NDRG1, RASGRP4, SULT1A1, SDCBP, INPP5D, ALDH3B1, TBC1D14, NADK, SULT1A2, BTNL8, CREBBP, CD163, OSBP…	1.77292	7.65388e-13	1.86263e-13	1.63405e-13
Alzheimer	Up	Component Cellular	GO:1904724~tertiary granule lumen	15	4.64396	8.09629e-14	CSTB, CDA, DBNL, CFP, MMP9, OSCAR, CNN2, QPCT, TIMP2, QSOX1, PTPN6, PGLYRP1, ALDOA, CTSD, PGM1	17.649	3.09982e-11	6.20176e-12	5.44071e-12
Alzheimer	Up	Component Cellular	GO:0034774~secretory granule lumen	19	5.88235	1.56923e-13	CFD, ARHGAP9, CSTB, CDA, GSN, DBNL, PGAM1, MVP, HSPA6, PYGL, MAPK14, PYCARD, FGR, HK3, CRISPLD2, COTL1, ALDOA, GYG1, S100A11	10.7923	6.00829e-11	1.00169e-11	8.78771e-12
Alzheimer	Up	Component Cellular	GO:0005925~focal adhesion	29	8.97833	1.34777e-10	ARF3, SH3KBP1, FLII, TRIOBP, ACTB, CNN2, SDCBP, PAK1, FLOT1, FLOT2, MAPK1, PDLIM7, MAPK3, MAP4K4, CAP1, GSN, MME, ANXA5, RHOG, PLAUR, MSN, ACTN4, APBB1IP, HCK, MARCKS, GNB2, ZYX, PFN1, TLN1	4.39264	5.16196e-08	7.37422e-09	6.46929e-09
Alzheimer	Up	Component Cellular	GO:0030667~secretory granule membrane	15	4.64396	4.44025e-10	MME, C5AR1, PTAFR, RHOG, DIAPH1, DOK3, CXCR1, ANPEP, ALDH3B1, P2RX1, CA4, RAB24, ITGAX, CD14, SIGLEC5	9.68965	1.70062e-07	2.12577e-08	1.86491e-08
Alzheimer	Up	Component Cellular	GO:0101003~ficolin-1-rich granule membrane	12	3.71517	1.70414e-09	DIAPH1, MGAM, DOK3, GAA, LAMP2, ITGAX, UBR4, SIRPA, ADAM8, LILRB2, TCIRG1, SIGLEC5	12.9619	6.52687e-07	7.25208e-08	6.36214e-08
Alzheimer	Up	Component Cellular	GO:0035580~specific granule lumen	12	3.71517	2.44336e-09	CNN2, SLPI, ARG1, QPCT, TIMP2, RAB27A, PTPN6, QSOX1, PGLYRP1, CFP, CTSD, OSCAR	12.5504	9.35805e-07	9.35806e-08	8.20968e-08
Alzheimer	Up	Component Cellular	GO:0005576~extracellular region	64	19.8142	8.93313e-08	ARHGAP9, CDA, SERPINA1, CSF3R, WDR1, PYGL, TREM1, PYCARD, HK3, GLT1D1, TIMP2, COTL1, PROK2, QSOX1, ROPN1L, PGLYRP1, GYG1, CTSD, PGM1, CAP1, DBNL, ARG1, IL1R2, PGAM1, ANXA5, PRKCD, PLAUR, ACTN4, TNFRSF1B, MMP9, MLF2, OSCAR, IL17RA, TNFRSF1A, F5, FGR, SLPI, CRISPLD2, PLBD1, S100A4, PLEKHO2, TLN1, ALDOA, CFD, CSTB, GRN, MVP, STXBP2, SEMA3E, CFP, CNN2, SDCBP, MAPK1, CD14, S100A11, CTSA, CD163, GSN, H…	2.00711	3.42133e-05	3.11035e-06	2.72867e-06
Alzheimer	Up	Component Cellular	GO:0005737~cytoplasm	129	39.9381	3.72077e-07	NCF1, NCF4, SLA, ACTB, PYCARD, FRAT1, RASSF2, MAEA, BASP1, ANPEP, RPS6KA1, TOM1, TRIM25, ROPN1L, GYG1, SH3GLB1, G6PD, DAPK2, IL1R2, PRKCD, TALDO1, CSNK1D, ACTN4, DOK3, MAP7D1, TBC1D24, RIN3, ADAM8, ULK1, PADI4, PFN1, TRIB1, BRSK1, MTMR3, FLII, UBR4, LPAR2, NCF1C, CORO1A, NDRG1, SULT1A1, SDCBP, ALDH3B1, S100A11, SULT1A2, CREBBP, TNFSF14, HSPA6, MSN, KLHDC8B, DIAPH1, ABTB1, GNB2, TDP1, BCL3, UBA1, …	1.47719	0.000142495	1.12686e-05	9.88581e-06
Alzheimer	Up	Component Cellular	GO:0005856~cytoskeleton	26	8.04954	3.82487e-07	SH3KBP1, MVP, WAS, KRT23, CORO1A, ACTB, CNN2, SDCBP, MAEA, CAPZB, BASP1, INPP5D, MAPK1, LRRFIP1, MAPK3, PLEKHG3, RHOG, ARAP3, MSN, CKAP4, FGR, APBB1IP, HCK, PFN1, TLN1, GAPDH	3.3072	0.000146482	1.12686e-05	9.88581e-06
Alzheimer	Up	Component Cellular	GO:0030864~cortical actin cytoskeleton	10	3.09598	6.43582e-07	CAP1, GSN, DBNL, WDR1, FLOT1, COTL1, HCLS1, FLOT2, ACTN4, CORO1A	9.98327	0.000246462	1.76066e-05	1.5446e-05
Alzheimer	Up	Component Cellular	GO:0070821~tertiary granule membrane	10	3.09598	1.53859e-06	MGAM, ITGAM, GAA, PTAFR, ITGAX, UBR4, SIRPA, ADAM8, LILRB2, SIGLEC5	9.02597	0.000589106	3.92853e-05	3.44644e-05
Alzheimer	Up	Component Cellular	GO:0005884~actin filament	11	3.40557	3.71053e-06	DIAPH1, HCK, PAK1, PSTPIP1, DBNL, WAS, COTL1, HCLS1, MYO9B, CORO1A, ACTB	7.03675	0.00142013	8.88208e-05	7.79211e-05
Alzheimer	Up	Component Cellular	GO:0015629~actin cytoskeleton	17	5.26316	6.54348e-06	GSN, FLII, WAS, MYO9B, LSP1, ACTN4, TRIOBP, ACTB, CNN2, FGR, MARCKS, CAPZB, ZYX, RARA, ALDOA, PDLIM7, MYO1F	3.9862	0.00250302	0.000147421	0.00012933
Alzheimer	Up	Component Cellular	GO:0030027~lamellipodium	14	4.33437	9.11319e-06	GSN, DBNL, SH3KBP1, ARAP3, MYO9B, CORO1A, ACTB, APBB1IP, PAK1, PSTPIP1, SH3BP1, CAPZB, FLOT1, FLOT2	4.73053	0.00348428	0.000190853	0.000167433
Alzheimer	Up	Component Cellular	GO:0035579~specific granule membrane	10	3.09598	9.79065e-06	BST1, ITGAM, ALDH3B1, P2RX1, PLAUR, UBR4, TOM1, ADAM8, TNFRSF1B, CKAP4	7.24061	0.00374281	0.000190853	0.000167433
Alzheimer	Up	Component Cellular	GO:0043231~intracellular membrane-bounded organelle	33	10.2167	9.96622e-06	CD63, CEBPA, AKNA, SERPINA1, MGRN1, AQP9, ABHD5, LITAF, FRAT1, LAMP2, TSPO, FLOT2, TBC1D14, QSOX1, RRP12, CIC, CTSA, ABCA2, G6PD, DBNL, OSBPL5, DAPK2, GAA, AGTRAP, ARAP1, USF2, HCK, ARHGAP30, TDP1, TBXAS1, BCL3, TACC3, GAPDH	2.37635	0.00380981	0.000190853	0.000167433
Alzheimer	Up	Component Cellular	GO:0005794~Golgi apparatus	37	11.4551	1.16594e-05	RTN3, GRN, SERPINA1, RGS19, USP32, CST7, LITAF, ZDHHC18, RASSF2, RAB24, CA4, MAPK1, TBC1D14, QSOX1, CD14, EXTL3, KIAA0319L, MAPK3, WLS, RNF24, DAPK2, SEC16A, RAB27A, AGTRAP, CSNK1D, ARAP1, PISD, TPST1, HCK, BCL6, SLPI, PACS1, MANSC1, LTBR, ABCG1, SIPA1, B4GALT5	2.21629	0.00445561	0.000212645	0.00018655
Alzheimer	Up	Component Cellular	GO:0001931~uropod	5	1.54799	3.2998e-05	BST1, PSTPIP1, FLOT1, MSN, FLOT2	25.3421	0.0125589	0.000574465	0.00050397
Alzheimer	Up	Component Cellular	GO:0016020~membrane	109	33.7461	3.49613e-05	SPI1, ITPRIP, NCF1, NCF4, ACTB, BEST1, CAPNS1, LAMP2, TOM1, SIRPA, SLC16A3, GYG1, WLS, SH3GLB1, G6PD, DAPK2, IL1R2, ADAM19, TPST1, ADAM8, PFN1, ABCG1, SLC22A4, AKNA, MTMR3, UBR4, LPAR2, CORO1A, RASGRP4, CNN2, SDCBP, APH1B, ARSD, KIAA0319L, CTSA, ABCA2, BTNL8, MGAM, TNFSF14, OSBPL5, TMEM120A, RAB27A, PILRA, GNB2, TBXAS1, CHMP2A, SLC26A8, TMCC3, MANSC1, DYNLRB1, LRP10, MAP3K11, ITGAM, SH3KBP1, ARHG…	1.42273	0.0133012	0.000582182	0.000510739
Alzheimer	Up	Component Cellular	GO:0005912~adherens junction	12	3.71517	0.000235676	SDCBP, SH3BP1, FLOT1, ZYX, MSN, FLOT2, TLN1, NDRG1, S100A11, PDLIM7, ACTB, PPP1CA	3.97324	0.0863199	0.003761	0.00329947
Alzheimer	Up	Component Cellular	GO:0045121~membrane raft	12	3.71517	0.000388441	LAT2, SDCBP, MME, INPP5D, P2RX1, FLOT1, ARID3A, CD14, GAB2, TNFRSF1B, CTSD, TNFRSF1A	3.74728	0.13826	0.00595092	0.00522065
Alzheimer	Up	Component Cellular	GO:0031982~vesicle	11	3.40557	0.000413467	BASP1, ALDH3B1, GNB2, HSPA6, MSN, FLOT2, RIN3, TKT, GAPDH, ACTB, MYO1F	4.04908	0.146484	0.00609068	0.00534326
Alzheimer	Up	Component Cellular	GO:0035578~azurophil granule lumen	8	2.47678	0.000463794	CTSA, PYCARD, CAP1, SDCBP, GRN, ARG1, PRKCD, MAPK1	5.79249	0.162785	0.00657901	0.00577166
Alzheimer	Up	Component Cellular	GO:0030139~endocytic vesicle	7	2.16718	0.000569356	SH3KBP1, RAB24, DYSF, LPAR2, HCLS1, FLOT2, RIN3	6.78275	0.195975	0.00778797	0.00683227
Alzheimer	Up	Component Cellular	GO:0048471~perinuclear region of cytoplasm	25	7.73994	0.000598267	ARF3, BRI3, MVP, ARHGAP1, NDRG1, ASGR2, PSTPIP1, LAMP2, CA4, FLOT2, UPF1, SEC16A, PRKCD, MSN, MYO9B, CSNK1D, ACTN4, TNFRSF1B, CKAP4, GNB2, BCL3, RARA, S100A4, GAPDH, SIPA1	2.16457	0.204834	0.00790125	0.00693165
Alzheimer	Up	Component Cellular	GO:0005911~cell-cell junction	11	3.40557	0.000743773	CNN2, PAK1, WDR1, SH3KBP1, PRKCD, FLOT1, WAS, PTPN6, CORO1A, VAV1, ACTB	3.75537	0.247964	0.0094955	0.00833026
Alzheimer	Up	Component Cellular	GO:0031410~cytoplasmic vesicle	14	4.33437	0.000787021	SH3GLB1, ABCA2, MME, DAPK2, DYSF, RHOG, CST7, TBC1D2, ARHGAP30, FLOT1, FLOT2, RIN3, KIAA0319L, WLS	3.03439	0.260327	0.00972352	0.00853029
Alzheimer	Up	Component Cellular	GO:0000139~Golgi membrane	23	7.12074	0.00125916	ARF3, SH3GLB1, RTN3, ST6GALNAC2, RNASEK, DBNL, RNF24, USP32, SEC16A, AGTRAP, LITAF, TAPBP, TNFRSF1A, PYCARD, TPST1, ZDHHC18, APH1B, CYTH4, QSOX1, KIAA0319L, ABCG1, WLS, B4GALT5	2.13445	0.3828	0.0150706	0.0132212
Alzheimer	Up	Component Cellular	GO:0035577~azurophil granule membrane	6	1.85759	0.00197113	CD63, BRI3, GAA, LAMP2, TOM1, CKAP4	6.70064	0.530312	0.022877	0.0200697
Alzheimer	Up	Component Cellular	GO:0032010~phagolysosome	3	0.928793	0.0022139	NCF1, NCF4, ADAM8	39.5338	0.572099	0.0249389	0.0218785
Alzheimer	Up	Component Cellular	GO:0031143~pseudopodium	4	1.23839	0.00236477	MAPK1, MSN, ACTN4, MAPK3	14.6421	0.596177	0.025554	0.0224182
Alzheimer	Up	Component Cellular	GO:0009897~external side of plasma membrane	16	4.95356	0.00240195	BTNL8, CD163, CSF3R, ITGAM, ANXA5, PLAUR, ASGR2, CXCR1, ANPEP, P2RX1, CA4, FLOT1, ITGAX, CLPTM1, CD14, ABCG1	2.45742	0.6019	0.025554	0.0224182
Alzheimer	Up	Component Cellular	GO:0005770~late endosome	9	2.78638	0.0029652	GRN, LAMP2, RAB24, DYSF, RAB27A, MAPK1, TCIRG1, CST7, MAPK3	3.7296	0.679335	0.0306938	0.0269272
Alzheimer	Up	Component Cellular	GO:0005765~lysosomal membrane	15	4.64396	0.00348386	CD63, ABCA2, GRN, CSF3R, RNASEK, GAA, TCIRG1, LITAF, ANPEP, GNB2, LAMP2, FLOT1, CHMP2A, UBA1, CTSD	2.45247	0.737275	0.0351136	0.0308047
Alzheimer	Up	Component Cellular	GO:0031093~platelet alpha granule lumen	6	1.85759	0.00367625	CFD, SERPINA1, QSOX1, ACTN4, ALDOA, F5	5.81379	0.756003	0.0361027	0.0316723
Alzheimer	Up	Component Cellular	GO:0001726~ruffle	7	2.16718	0.00394974	PAK1, DBNL, ARAP3, MYO9B, TLN1, S100A11, PDLIM7	4.65886	0.780356	0.0378187	0.0331778
Alzheimer	Up	Component Cellular	GO:0010008~endosome membrane	12	3.71517	0.00438731	ABCA2, CD63, RNASEK, APH1B, NCF4, ARHGAP1, TOM1, UBA1, CD14, TCIRG1, CTSD, MYD88	2.7646	0.814377	0.0409839	0.0359545
Alzheimer	Up	Component Cellular	GO:0030427~site of polarized growth	3	0.928793	0.00455685	DBNL, COTL1, HCLS1	28.2384	0.826098	0.0415542	0.0364548
Alzheimer	Up	Component Cellular	GO:0008180~COP9 signalosome	5	1.54799	0.00470151	FGR, BASP1, HSPA6, FLOT1, SLA	7.32107	0.835513	0.0418763	0.0367374
Alzheimer	Up	Component Cellular	GO:0005768~endosome	13	4.02477	0.00497931	ABCA2, GRN, DBNL, DYSF, UBR4, SLA, RAB27A, CST7, RAB24, FLOT1, TOM1, FLOT2, ABCG1	2.57227	0.852192	0.0433426	0.0380238
Alzheimer	Up	Component Cellular	GO:0098871~postsynaptic actin cytoskeleton	3	0.928793	0.00601528	MYO9B, ACTN4, ACTB	24.7086	0.900819	0.0511967	0.0449141
Alzheimer	Up	Component Cellular	GO:0005788~endoplasmic reticulum lumen	12	3.71517	0.00805812	SERPINA1, ERAP2, OS9, PLAUR, MAPK1, QSOX1, CNPY3, ARSD, CFP, CKAP4, F5, MAPK3	2.54236	0.954895	0.0656651	0.057607
Alzheimer	Up	Component Cellular	GO:0005764~lysosome	12	3.71517	0.00805812	CTSA, ABCA2, HCK, GRN, GAA, LAMP2, RAB24, RAB27A, PLBD1, CST7, ARSD, CTSD	2.54236	0.954895	0.0656651	0.057607
Alzheimer	Up	Component Cellular	GO:0005769~early endosome	12	3.71517	0.00881654	PTP4A3, DBNL, MME, MGRN1, DYSF, FLOT1, TOM1, MAPK1, RIN3, CORO1A, WLS, MAPK3	2.51008	0.966349	0.0703487	0.0617158
Alzheimer	Up	Component Cellular	GO:0000421~autophagosome membrane	5	1.54799	0.00956876	SH3GLB1, ATG16L2, LAMP2, CHMP2A, ULK1	5.98996	0.97484	0.0747926	0.0656144
Alzheimer	Up	Component Cellular	GO:0005903~brush border	5	1.54799	0.0114926	RGS19, CAPZB, MME, FLII, ACTB	5.68014	0.988052	0.0880332	0.0772302
Alzheimer	Up	Component Cellular	GO:0098793~presynapse	8	2.47678	0.0125881	SDCBP, DBNL, MME, STXBP2, TBC1D24, ACTB, PPP1CA, BEST1	3.21413	0.992186	0.0945343	0.0829334
Alzheimer	Up	Component Cellular	GO:0090575~RNA polymerase II transcription regulator complex	7	2.16718	0.0128619	CEBPA, RXRA, CREB1, CEBPD, MAFF, RARA, FOS	3.63171	0.992973	0.0947328	0.0831076
Alzheimer	Up	Component Cellular	GO:0034451~centriolar satellite	7	2.16718	0.0133284	G6PD, CYTH4, FLII, UBN1, DYSF, FLOT1, TACC3	3.60334	0.994137	0.0949173	0.0832695
Alzheimer	Up	Component Cellular	GO:0002102~podosome	4	1.23839	0.0133826	GSN, DBNL, WDR1, ADAM8	7.98662	0.994259	0.0949173	0.0832695
Alzheimer	Up	Component Cellular	GO:0032587~ruffle membrane	6	1.85759	0.0194473	FGR, DIAPH1, PAK1, SH2D3C, SH3BGRL3, TLN1	3.87586	0.999459	0.135424	0.118805
Alzheimer	Up	Component Cellular	GO:0005654~nucleoplasm	77	23.839	0.0204411	IL1RN, SPI1, SLA, MED16, AATF, LITAF, ACTB, PYCARD, RASSF2, MAEA, RPS6KA1, TRIM25, CIC, NUP214, KDM6B, TLE3, UPF1, PRKCD, CSNK1D, TFIP11, FOS, ARAP1, GMIP, MSL1, NCOR2, FGR, TBC1D2, CREB1, CTDSP1, MTF1, RARA, S100A4, PADI4, TKT, STK40, GLYR1, SF3B4, TSEN34, CEBPA, CD63, BRSK1, AKNA, SMARCD3, PFKFB3, CEBPD, FLII, UBR4, ABHD5, RASGRP4, GNAI2, SDCBP, PAK1, RXRA, POLR2A, UBN1, TBC1D14, MAPK1, PDLIM7,…	1.25893	0.999633	0.139802	0.122646
Alzheimer	Up	Component Cellular	GO:0005901~caveola	5	1.54799	0.0270118	HCK, FLOT1, MAPK1, FLOT2, MAPK3	4.39264	0.999972	0.1815	0.159227
Alzheimer	Up	Component Cellular	GO:0045335~phagocytic vesicle	5	1.54799	0.0293863	GSN, RAB24, WAS, ZYX, CORO1A	4.27854	0.999989	0.194051	0.170238
Alzheimer	Up	Component Cellular	GO:0043020~NADPH oxidase complex	3	0.928793	0.032933	NCF1, NCF4, NCF1C	10.4036	0.999997	0.213786	0.187551
Alzheimer	Up	Component Cellular	GO:0005615~extracellular space	42	13.0031	0.0352352	CSTB, CD63, RTN3, GRN, IL1RN, SERPINA1, ITGAM, LRP3, SEMA3E, CFP, CST7, TREM1, ACTB, SDCBP, ANPEP, C1RL, LAMP2, TIMP2, QSOX1, CD14, PGLYRP1, CTSD, S100A11, MGAM, CD163, GSN, TNFSF14, ERAP2, ARG1, GAA, MSN, ACTN4, LILRB2, MMP9, TNFRSF1A, F5, SLPI, CRISPLD2, GNB2, PLBD1, S100A4, ALDOA	1.36122	0.999999	0.224918	0.197317
Alzheimer	Up	Component Cellular	GO:0009986~cell surface	17	5.26316	0.0427469	CD63, ITGAM, MME, PLAUR, LPAR2, MSN, LILRB2, TREM1, TNFRSF1A, OSCAR, TREML2, CA4, ITGAX, SIRPA, ADAM8, TLN1, MYD88	1.70491	1	0.268394	0.235458
Alzheimer	Up	Component Cellular	GO:0098857~membrane microdomain	2	0.619195	0.044706	LAMP2, BEST1	43.9264	1	0.276168	0.242278
Alzheimer	Up	Component Cellular	GO:0034045~phagophore assembly site membrane	3	0.928793	0.0468451	ATG16L2, ATG2A, ULK1	8.59429	1	0.284788	0.24984
Alzheimer	Up	Component Cellular	GO:0070820~tertiary granule	2	0.619195	0.0591607	STXBP2, ADAM8	32.9448	1	0.348593	0.305816
Alzheimer	Up	Component Cellular	GO:0002947~tumor necrosis factor receptor superfamily complex	2	0.619195	0.0591607	TNFRSF1B, TNFRSF1A	32.9448	1	0.348593	0.305816
Alzheimer	Up	Component Cellular	GO:0043202~lysosomal lumen	5	1.54799	0.0616139	CTSA, GAA, LAMP2, GYG1, CTSD	3.36171	1	0.357547	0.313671
Alzheimer	Up	Component Cellular	GO:0098978~glutamatergic synapse	12	3.71517	0.0640701	DBNL, P2RX1, FLOT1, RHOG, LPAR2, FLOT2, PFN1, MAPK14, CORO1A, ACTB, PPP1CA, MAPK3	1.83027	1	0.366251	0.321307
Alzheimer	Up	Component Cellular	GO:0030496~midbody	7	2.16718	0.0721779	SH3GLB1, RALB, BCL3, CHMP2A, KLHDC8B, TRIOBP, GNAI2	2.40222	1	0.406532	0.356644
Alzheimer	Up	Component Cellular	GO:0042470~melanosome	5	1.54799	0.0732437	SDCBP, CD63, FLOT1, RAB27A, CTSD	3.16777	1	0.406556	0.356665
Alzheimer	Up	Component Cellular	GO:0032585~multivesicular body membrane	3	0.928793	0.0796313	CD63, CHMP2A, RAB27A	6.37641	1	0.433917	0.380669
Alzheimer	Up	Component Cellular	GO:0005667~transcription regulator complex	8	2.47678	0.0810847	TLE3, CEBPA, CREBBP, SPI1, RXRA, RARA, HCLS1, AATF	2.14275	1	0.433917	0.380669
Alzheimer	Up	Component Cellular	GO:0005811~lipid droplet	5	1.54799	0.0815719	ATG2A, ABHD5, GAPDH, CKAP4, PISD	3.05044	1	0.433917	0.380669
Alzheimer	Up	Component Cellular	GO:0031088~platelet dense granule membrane	2	0.619195	0.0874194	CD63, LAMP2	21.9632	1	0.458652	0.402369
Alzheimer	Up	Component Cellular	GO:0009898~cytoplasmic side of plasma membrane	5	1.54799	0.0926077	HCK, G6PD, NCF1, LITAF, RASGRP4	2.91547	1	0.479307	0.420489
Alzheimer	Up	Component Cellular	GO:0032991~protein-containing complex	16	4.95356	0.0962406	ARF3, SH3GLB1, ACTN4, CORO1A, PRAM1, ACTB, PYCARD, PAK1, RASSF2, P2RX1, BCL3, RARA, PTPN6, PADI4, MYD88, SIPA1	1.54128	1	0.491469	0.431158
Alzheimer	Up	Component Cellular	GO:0031234~extrinsic component of cytoplasmic side of plasma membrane	3	0.928793	0.0980231	FGR, HCK, MYD88	5.64768	1	0.493985	0.433365
Alzheimer	Up	Molecular Function	GO:0005515~protein binding	265	82.0433	3.79981e-14	CDA, IL1RN, SPI1, AQP9, ACTB, FRAT1, RASSF2, CAPNS1, RPS6KA1, TRIM25, PDK3, PROK2, ROPN1L, WLS, NUP214, DAPK2, IL1R2, PRKCD, TALDO1, CSNK1D, ACTN4, RBP7, SLPI, UQCRC1, RIN3, ULK1, PADI4, PFN1, TLN1, TRIB1, SLC22A4, MTMR3, NLRX1, FLII, STXBP2, LPAR2, CFP, SULT1A1, APH1B, INPP5D, CD14, KIAA0319L, S100A11, SULT1A2, CREBBP, PHC2, TNFSF14, RAB27A, PILRA, ABTB1, TDP1, TREML2, ATG2A, TMCC3, ARHGAP9, ARF…	1.28556	2.36171e-11	2.36348e-11	2.33689e-11
Alzheimer	Up	Molecular Function	GO:0003779~actin binding	21	6.50155	4.69373e-08	PLEKHG3, CAP1, GSN, DBNL, FLII, WAS, MSN, MYO9B, LSP1, ACTN4, CORO1A, CNN2, DIAPH1, MAEA, CAPZB, COTL1, S100A4, PFN1, ALDOA, PDLIM7, MYO1F	4.5272	2.91946e-05	1.45975e-05	1.44332e-05
Alzheimer	Up	Molecular Function	GO:0001784~phosphotyrosine residue binding	9	2.78638	2.26676e-06	FGR, HCK, SH2D3C, SLA, MAPK1, PTPN6, PFN1, VAV1, MAPK3	10.312	0.00140893	0.000469974	0.000464685
Alzheimer	Up	Molecular Function	GO:0051015~actin filament binding	16	4.95356	7.47927e-06	GSN, DBNL, WDR1, FLII, MYO9B, ACTN4, CORO1A, TRIOBP, CNN2, MARCKS, PSTPIP1, CAPZB, COTL1, HCLS1, TLN1, MYO1F	4.177	0.00464132	0.00116303	0.00114994
Alzheimer	Up	Molecular Function	GO:0042802~identical protein binding	50	15.4799	7.86457e-05	CDA, SERPINA1, PYGL, OPLAH, LITAF, ACTB, BEST1, PYCARD, TRIM8, PSTPIP1, ROPN1L, NDEL1, WLS, SH3GLB1, G6PD, DAPK2, AGTRAP, FOS, RENBP, MMP9, CREB1, S100A4, ULK1, PADI4, ALDOA, GAPDH, CEBPA, CEBPD, BRI3, MVP, WAS, NPL, SDCBP, PAK1, RXRA, CBS, MAPK1, RALY, MAPK3, PHC2, TNFSF14, ARID3A, MARCKS, BCL6, P2RX1, ALOX5AP, TMCC3, LTBR, MYD88, MAP3K11	1.781	0.0477423	0.00978353	0.00967342
Alzheimer	Up	Molecular Function	GO:0017124~SH3 domain binding	10	3.09598	0.000206308	ADAM19, SH3BP1, NCF1, SH3KBP1, INPP5D, ARHGAP1, WAS, HCLS1, SIRPA, PTPN6	4.91046	0.120443	0.0213872	0.0211465
Alzheimer	Up	Molecular Function	GO:0005096~GTPase activator activity	14	4.33437	0.000791892	ARHGAP9, ARHGAP1, ARAP3, MYO9B, ARAP1, GMIP, TBC1D2, ARHGAP30, SH3BP1, TBC1D24, TBC1D14, RIN3, SMAP2, SIPA1	3.02869	0.389057	0.0703653	0.0695734
Alzheimer	Up	Molecular Function	GO:0004674~protein serine/threonine kinase activity	16	4.95356	0.00143548	MAP3K3, BRSK1, MAST3, DAPK2, PRKCD, CSNK1D, MAPK14, PAK1, RPS6KA1, PDK3, MAPK1, ULK1, MAP3K11, STK40, MAP4K4, MAPK3	2.59149	0.590784	0.111609	0.110353
Alzheimer	Up	Molecular Function	GO:0106310~protein serine kinase activity	15	4.64396	0.00258116	MAP3K3, BRSK1, MAST3, DAPK2, PRKCD, CSNK1D, MAPK14, PAK1, RPS6KA1, MAPK1, ULK1, MAP3K11, STK40, MAP4K4, MAPK3	2.53573	0.799624	0.165591	0.163728
Alzheimer	Up	Molecular Function	GO:0031490~chromatin DNA binding	7	2.16718	0.00266224	KDM6B, CEBPA, SBNO2, CREBBP, BCL6, RARA, ACTN4	5.03608	0.809503	0.165591	0.163728
Alzheimer	Up	Molecular Function	GO:0031267~small GTPase binding	13	4.02477	0.00303916	PLEKHG3, ARHGAP1, WAS, MYO9B, NDRG1, TRIOBP, DIAPH1, PAK1, RIN3, ULK1, PFN1, MAP3K11, MEGF9	2.73583	0.849417	0.171851	0.169917
Alzheimer	Up	Molecular Function	GO:0005524~ATP binding	39	12.0743	0.00572957	SLC22A4, BRSK1, PFKFB3, NLRX1, MAST3, PYGL, OPLAH, ACTB, HK3, PAK1, RPS6KA1, MAPK1, PDK3, NADK, MAPK3, MAP4K4, ABCA2, UPF1, MAP3K3, DAPK2, PRKCD, HSPA6, ITPK1, MYO9B, CSNK1D, MAPK14, FGR, HCK, NLRP12, NAGK, PSMC4, P2RX1, UBA1, ULK1, TRIB1, MAP3K11, ABCG1, STK40, MYO1F	1.56587	0.971958	0.296983	0.293641
Alzheimer	Up	Molecular Function	GO:0019899~enzyme binding	14	4.33437	0.00760404	PRKCD, HSPA6, PLAUR, MSN, MAPK14, PYCARD, CREB1, RXRA, SLPI, CBS, LAMP2, ALOX5AP, COTL1, RARA	2.32851	0.991329	0.363824	0.35973
Alzheimer	Up	Molecular Function	GO:0045296~cadherin binding	13	4.02477	0.00842695	SH3GLB1, DBNL, ARHGAP1, CSNK1D, NDRG1, CNN2, TBC1D2, CAPZB, TRIM25, LRRFIP1, PFN1, ALDOA, TLN1	2.401	0.994824	0.374397	0.370184
Alzheimer	Up	Molecular Function	GO:0016176~superoxide-generating NADPH oxidase activator activity	3	0.928793	0.0106895	NCF1, NCF4, NCF1C	18.5615	0.99875	0.443256	0.438268
Alzheimer	Up	Molecular Function	GO:0002020~protease binding	7	2.16718	0.0122029	PYCARD, CSTB, SERPINA1, OS9, FLOT1, TIMP2, FLOT2	3.67036	0.999518	0.474387	0.469048
Alzheimer	Up	Molecular Function	GO:0004707~MAP kinase activity	3	0.928793	0.0179484	MAPK1, MAPK14, MAPK3	14.2781	0.999987	0.6567	0.649309
Alzheimer	Up	Molecular Function	GO:0042803~protein homodimerization activity	21	6.50155	0.0195292	SH3GLB1, BTNL8, CDA, CEBPA, G6PD, MME, LILRB2, ACTN4, CST7, USF2, CORO1A, TRIM8, PYCARD, TPST1, CBS, LRRFIP1, TKT, GYG1, MAP3K11, S100A11, ABCG1	1.73241	0.999995	0.674844	0.667249
Alzheimer	Up	Molecular Function	GO:0005536~D-glucose binding	3	0.928793	0.0236561	HK3, G6PD, PYGL	12.3744	1	0.735705	0.727425
Alzheimer	Up	Molecular Function	GO:0005149~interleukin-1 receptor binding	3	0.928793	0.0236561	IL1RN, TLR5, MYD88	12.3744	1	0.735705	0.727425
Alzheimer	Up	Molecular Function	GO:0050839~cell adhesion molecule binding	5	1.54799	0.026409	SDCBP, MSN, PTPN6, ADAM8, LILRB2	4.41941	1	0.746434	0.738034
Alzheimer	Up	Molecular Function	GO:0030414~peptidase inhibitor activity	3	0.928793	0.026752	TIMP2, CST7, RENBP	11.601	1	0.746434	0.738034
Alzheimer	Up	Molecular Function	GO:0005547~phosphatidylinositol-3,4,5-trisphosphate binding	4	1.23839	0.0281316	ARHGAP9, ARAP3, GAB2, ARAP1	6.03627	1	0.746434	0.738034
Alzheimer	Up	Molecular Function	GO:0038023~signaling receptor activity	9	2.78638	0.0298418	CSF3R, ANPEP, TREML2, PLAUR, ITGAX, TLR5, TREM1, ASGR2, F5	2.47487	1	0.746434	0.738034
Alzheimer	Up	Molecular Function	GO:0030695~GTPase regulator activity	3	0.928793	0.0300014	WAS, SIRPA, GPSM3	10.9186	1	0.746434	0.738034
Alzheimer	Up	Molecular Function	GO:0050661~NADP binding	4	1.23839	0.0318168	G6PD, PGD, GAPDH, GLYR1	5.75552	1	0.761156	0.75259
Alzheimer	Up	Molecular Function	GO:0019901~protein kinase binding	15	4.64396	0.0341966	BTNL8, BRSK1, PGAM1, MVP, PRKCD, RHOG, WAS, MSN, AATF, PRAM1, ACTB, FGR, HCLS1, TBC1D14, PTPN6	1.84876	1	0.787789	0.778923
Alzheimer	Up	Molecular Function	GO:0004866~endopeptidase inhibitor activity	4	1.23839	0.0357418	CSTB, SLPI, CST7, RENBP	5.49972	1	0.793979	0.785043
Alzheimer	Up	Molecular Function	GO:0000287~magnesium ion binding	9	2.78638	0.040303	ARF3, BRSK1, POLR2A, MAST3, RPS6KA1, ITPK1, TKT, EXTL3, PGM1	2.3299	1	0.86443	0.854702
Alzheimer	Up	Molecular Function	GO:0042288~MHC class I protein binding	3	0.928793	0.0444216	LILRB2, PILRA, TAPBP	8.83883	1	0.921008	0.910643
Alzheimer	Up	Molecular Function	GO:0001882~nucleoside binding	2	0.619195	0.0475599	CDA, ACTN4	41.2479	1	0.924446	0.914042
Alzheimer	Up	Molecular Function	GO:0047894~flavonol 3-sulfotransferase activity	2	0.619195	0.0475599	SULT1A1, SULT1A2	41.2479	1	0.924446	0.914042
Alzheimer	Up	Molecular Function	GO:0030215~semaphorin receptor binding	3	0.928793	0.0524107	SEMA4A, SH3BP1, SEMA3E	8.07023	1	0.987863	0.976745
Alzheimer	Up	Molecular Function	GO:0042277~peptide binding	4	1.23839	0.0588557	RXRA, ERAP2, MME, ANPEP	4.49977	1	1	0.990338
Alzheimer	Up	Molecular Function	GO:0005516~calmodulin binding	8	2.47678	0.0599271	CNN2, MARCKS, BASP1, DAPK2, RPS6KA1, UBR4, MYO9B, MYO1F	2.30221	1	1	0.990338
Alzheimer	Up	Molecular Function	GO:0019904~protein domain specific binding	8	2.47678	0.0623185	ARF3, DBNL, BASP1, LAMP2, PLAUR, RARA, CHMP2A, RAB27A	2.28099	1	1	0.990338
Alzheimer	Up	Molecular Function	GO:0032450~maltose alpha-glucosidase activity	2	0.619195	0.0629067	MGAM, GAA	30.9359	1	1	0.990338
Alzheimer	Up	Molecular Function	GO:0004878~complement component C5a receptor activity	2	0.619195	0.0629067	C5AR1, LTB4R	30.9359	1	1	0.990338
Alzheimer	Up	Molecular Function	GO:0031625~ubiquitin protein ligase binding	10	3.09598	0.0651171	RALB, POLR2A, SH3KBP1, CBS, HSPA6, UQCRC1, LTBR, TNFRSF1B, TRIB1, TRIOBP	1.98945	1	1	0.990338
Alzheimer	Up	Molecular Function	GO:0008157~protein phosphatase 1 binding	3	0.928793	0.0652556	PPP1R11, LILRB2, PPP1CA	7.13905	1	1	0.990338
Alzheimer	Up	Molecular Function	GO:0061629~RNA polymerase II-specific DNA-binding transcription factor binding	7	2.16718	0.0763881	CEBPA, CREBBP, SPI1, CREB1, HCLS1, FOS, TRIB1	2.35382	1	1	0.990338
Alzheimer	Up	Molecular Function	GO:0005102~signaling receptor binding	11	3.40557	0.077029	FGR, DIAPH1, BTNL8, HCK, SMARCD3, TNFSF14, PLAUR, RARA, MSN, CNPY3, IL17RA	1.84442	1	1	0.990338
Alzheimer	Up	Molecular Function	GO:0016019~peptidoglycan immune receptor activity	2	0.619195	0.078007	CD14, PGLYRP1	24.7487	1	1	0.990338
Alzheimer	Up	Molecular Function	GO:0050294~steroid sulfotransferase activity	2	0.619195	0.078007	SULT1A1, SULT1A2	24.7487	1	1	0.990338
Alzheimer	Up	Molecular Function	GO:0008237~metallopeptidase activity	4	1.23839	0.0782896	ERAP2, ANPEP, ADAM8, MMP9	3.99173	1	1	0.990338
Alzheimer	Up	Molecular Function	GO:0004672~protein kinase activity	9	2.78638	0.080402	MAP3K3, PAK1, RASSF2, PRKCD, PDK3, CSNK1D, TRIB1, MAP3K11, MAP4K4	2.01027	1	1	0.990338
Alzheimer	Up	Molecular Function	GO:0008047~enzyme activator activity	4	1.23839	0.0873712	CTSA, DBNL, ALOX5AP, PRKCD	3.8075	1	1	0.990338
Alzheimer	Up	Molecular Function	GO:0043325~phosphatidylinositol-3,4-bisphosphate binding	3	0.928793	0.0886561	NCF1, ARAP3, GAB2	5.98759	1	1	0.990338
Alzheimer	Up	Molecular Function	GO:0035091~phosphatidylinositol binding	5	1.54799	0.0898191	NCF1, NCF4, TOM1, NCF1C, TLN1	2.94628	1	1	0.990338
Alzheimer	Up	Molecular Function	GO:0044323~retinoic acid-responsive element binding	2	0.619195	0.0928648	RXRA, RARA	20.6239	1	1	0.990338
Alzheimer	Up	Molecular Function	GO:0004558~alpha-1,4-glucosidase activity	2	0.619195	0.0928648	MGAM, GAA	20.6239	1	1	0.990338
Alzheimer	Up	Molecular Function	GO:0051525~NFAT protein binding	2	0.619195	0.0928648	SPI1, MAPK14	20.6239	1	1	0.990338
Alzheimer	Up	Molecular Function	GO:0001875~lipopolysaccharide immune receptor activity	2	0.619195	0.0928648	PTAFR, CD14	20.6239	1	1	0.990338
Alzheimer	Down	Biological Process	GO:0002181~cytoplasmic translation	19	11.3095	5.72447e-20	RPL4, RWDD1, RPL5, RPL30, RPL41, RPL3, RPS8, RPL12, RPL22, RPS6, RPS3A, RPL10A, RPL6, RPS4X, RPS14, RPS18, RPS29, RPL35, RPL15	24.4647	5.44398e-17	5.44398e-17	5.43253e-17
Alzheimer	Down	Biological Process	GO:0006412~translation	20	11.9048	2.73562e-15	RPL4, RPL5, RPL30, RPL41, RPL3, RPS8, MRPS33, RPL12, RPL22, RPS6, RPS3A, RPL10A, RPL6, MRPL32, RPS4X, RPS14, RPS18, RPS29, RPL35, RPL15	12.3662	2.63956e-12	1.30079e-12	1.29805e-12
Alzheimer	Down	Biological Process	GO:0042274~ribosomal small subunit biogenesis	9	5.35714	1.60009e-07	RPS4X, RPS14, FBL, NOP58, UTP6, RPS8, RPS6, RPS3A, CLEC2D	14.7906	0.000152157	5.0723e-05	5.06163e-05
Alzheimer	Down	Biological Process	GO:0048254~snoRNA localization	3	1.78571	0.000619126	FBL, NOP58, ZNHIT3	74.9392	0.445102	0.147197	0.146888
Alzheimer	Down	Biological Process	GO:0050853~B cell receptor signaling pathway	5	2.97619	0.00141456	CD79B, ITK, CD79A, CD19, BCL2	10.2376	0.739773	0.26905	0.268484
Alzheimer	Down	Biological Process	GO:0060544~regulation of necroptotic process	3	1.78571	0.00218266	CYLD, OGT, BIRC3	41.6329	0.874817	0.345952	0.345224
Alzheimer	Down	Biological Process	GO:0045727~positive regulation of translation	5	2.97619	0.00398969	RPS4X, RPL5, RPS6KB1, EIF3E, OGT	7.7098	0.977669	0.531688	0.53057
Alzheimer	Down	Biological Process	GO:0045040~protein insertion into mitochondrial outer membrane	3	1.78571	0.00537511	HSP90AA1, TOMM7, TOMM20	26.764	0.994057	0.531688	0.53057
Alzheimer	Down	Biological Process	GO:0008380~RNA splicing	7	4.16667	0.00549163	RBM25, ZRANB2, WTAP, SNRPD2, DHX15, LSM1, SRSF7	4.34971	0.994683	0.531688	0.53057
Alzheimer	Down	Biological Process	GO:0000398~mRNA splicing, via spliceosome	7	4.16667	0.00559084	ZMAT2, SNRPD2, HNRNPH1, DHX15, HNRNPR, SRSF7, SRSF8	4.32817	0.995165	0.531688	0.53057
Alzheimer	Down	Biological Process	GO:0032869~cellular response to insulin stimulus	5	2.97619	0.00675515	KAT2B, RPS6KB1, INSIG1, FOXO1, RHOQ	6.64355	0.998413	0.584014	0.582786
Alzheimer	Down	Biological Process	GO:0043066~negative regulation of apoptotic process	11	6.54762	0.00746997	DNAJA1, RPS6KB1, RPS6, LEF1, BCL2, TAX1BP1, RPS3A, IL6ST, FOXO1, TPT1, BIRC3	2.70983	0.9992	0.591995	0.59075
Alzheimer	Down	Biological Process	GO:0008608~attachment of spindle microtubules to kinetochore	3	1.78571	0.00885103	EML4, MIS12, BUB3	20.8165	0.999787	0.601238	0.599973
Alzheimer	Down	Biological Process	GO:0000027~ribosomal large subunit assembly	3	1.78571	0.00885103	RPL5, BRIX1, RPL6	20.8165	0.999787	0.601238	0.599973
Alzheimer	Down	Biological Process	GO:0050862~positive regulation of T cell receptor signaling pathway	3	1.78571	0.0108778	CYLD, TRAT1, CCR7	18.7348	0.99997	0.63835	0.637007
Alzheimer	Down	Biological Process	GO:0031397~negative regulation of protein ubiquitination	4	2.38095	0.0110728	DNAJA1, BEX2, CAMLG, OGT	8.61371	0.999975	0.63835	0.637007
Alzheimer	Down	Biological Process	GO:0006457~protein folding	6	3.57143	0.0114111	DNAJA1, HSP90AA1, HSPH1, TBCA, PFDN5, NKTR	4.43427	0.999982	0.63835	0.637007
Alzheimer	Down	Biological Process	GO:0006397~mRNA processing	7	4.16667	0.0127894	RBM25, ZRANB2, WTAP, DHX15, LSM1, HNRNPR, SRSF7	3.62776	0.999995	0.675708	0.674287
Alzheimer	Down	Biological Process	GO:0001782~B cell homeostasis	3	1.78571	0.0180371	DOCK10, CAMLG, BCL2	14.4114	1	0.891125	0.889251
Alzheimer	Down	Biological Process	GO:0006364~rRNA processing	5	2.97619	0.0187408	FBL, RPL5, NOP58, RPS6, BRIX1	4.91727	1	0.891125	0.889251
Alzheimer	Down	Biological Process	GO:0005977~glycogen metabolic process	3	1.78571	0.0266878	PPP1R2, PPP1CC, IL6ST	11.7093	1	1	0.998947
Alzheimer	Down	Biological Process	GO:0002250~adaptive immune response	9	5.35714	0.0284107	CD79B, ITK, CD79A, TRAT1, GPR183, SH2D1A, BTLA, CD3G, CD3D	2.48692	1	1	0.998947
Alzheimer	Down	Biological Process	GO:0042981~regulation of apoptotic process	6	3.57143	0.0347947	BEX2, RBM25, HSP90AA1, NAE1, TPT1, BIRC3	3.3159	1	1	0.998947
Alzheimer	Down	Biological Process	GO:0006914~autophagy	5	2.97619	0.0377881	BCL2, TAX1BP1, IRF8, FOXO1, OPTN	3.95249	1	1	0.998947
Alzheimer	Down	Biological Process	GO:0007165~signal transduction	17	10.119	0.0383143	CDC42SE1, ITK, BEX2, CAMLG, TRAT1, WWP1, CD79B, SLTM, ARL2BP, RPS6KB1, PPP2R5E, NAE1, GNB5, GRAP, OGT, RHOQ, OPTN	1.71232	1	1	0.998947
Alzheimer	Down	Biological Process	GO:0001920~negative regulation of receptor recycling	2	1.19048	0.039155	TRAT1, OPTN	49.9595	1	1	0.998947
Alzheimer	Down	Biological Process	GO:0007166~cell surface receptor signaling pathway	7	4.16667	0.0436251	FCRLA, SLTM, FCER1A, CD3G, CLEC2D, CD3D, BIRC3	2.72365	1	1	0.998947
Alzheimer	Down	Biological Process	GO:0000432~positive regulation of transcription from RNA polymerase II promoter by glucose	2	1.19048	0.0468013	KAT2B, OGT	41.6329	1	1	0.998947
Alzheimer	Down	Biological Process	GO:0032649~regulation of type II interferon production	2	1.19048	0.0468013	CCR7, CD47	41.6329	1	1	0.998947
Alzheimer	Down	Biological Process	GO:0006915~apoptotic process	10	5.95238	0.047814	BEX2, SLTM, RPS6KB1, BCL2, TAX1BP1, MAL, CD47, OGT, FOXO1, BIRC3	2.10622	1	1	0.998947
Alzheimer	Down	Biological Process	GO:0042100~B cell proliferation	3	1.78571	0.0538589	CD79A, LEF1, BCL2	7.97226	1	1	0.998947
Alzheimer	Down	Biological Process	GO:0006968~cellular defense response	3	1.78571	0.0688018	ITK, TRAT1, SH2D1A	6.93882	1	1	0.998947
Alzheimer	Down	Biological Process	GO:0000290~deadenylation-dependent decapping of nuclear-transcribed mRNA	2	1.19048	0.0693791	CNOT7, LSM1	27.7553	1	1	0.998947
Alzheimer	Down	Biological Process	GO:0046631~alpha-beta T cell activation	2	1.19048	0.0693791	CD3G, CD3D	27.7553	1	1	0.998947
Alzheimer	Down	Biological Process	GO:0010224~response to UV-B	2	1.19048	0.0693791	BCL2, HMGN1	27.7553	1	1	0.998947
Alzheimer	Down	Biological Process	GO:2000669~negative regulation of dendritic cell apoptotic process	2	1.19048	0.0693791	BCL2, CCR7	27.7553	1	1	0.998947
Alzheimer	Down	Biological Process	GO:0006413~translational initiation	3	1.78571	0.0710366	EIF4A2, RPS3A, EIF3E	6.81266	1	1	0.998947
Alzheimer	Down	Biological Process	GO:0046626~regulation of insulin receptor signaling pathway	2	1.19048	0.0767863	NUCKS1, OGT	24.9797	1	1	0.998947
Alzheimer	Down	Biological Process	GO:0045599~negative regulation of fat cell differentiation	3	1.78571	0.0778798	INSIG1, TRIB2, FOXO1	6.46028	1	1	0.998947
Alzheimer	Down	Biological Process	GO:0006986~response to unfolded protein	3	1.78571	0.0802055	DNAJA1, HSP90AA1, HSPH1	6.35078	1	1	0.998947
Alzheimer	Down	Biological Process	GO:0043547~positive regulation of GTPase activity	4	2.38095	0.0808874	DOCK10, RGS10, GNB5, LIMS1	3.93382	1	1	0.998947
Alzheimer	Down	Biological Process	GO:0046629~gamma-delta T cell activation	2	1.19048	0.084135	ITK, CD3G	22.7089	1	1	0.998947
Alzheimer	Down	Biological Process	GO:0006959~humoral immune response	3	1.78571	0.0897178	GPR183, SH2D1A, BCL2	5.94756	1	1	0.998947
Alzheimer	Down	Biological Process	GO:0043508~negative regulation of JUN kinase activity	2	1.19048	0.0914255	DNAJA1, AIDA	20.8165	1	1	0.998947
Alzheimer	Down	Biological Process	GO:0000470~maturation of LSU-rRNA	2	1.19048	0.0986583	NSA2, RPL10A	19.2152	1	1	0.998947
Alzheimer	Down	Biological Process	GO:0045059~positive thymic T cell selection	2	1.19048	0.0986583	CD3G, CD3D	19.2152	1	1	0.998947
Alzheimer	Down	Biological Process	GO:0006974~DNA damage response	6	3.57143	0.0988779	NSMCE4A, DYRK2, POLE3, BCL2, NAE1, FOXO1	2.44102	1	1	0.998947
Alzheimer	Down	Component Cellular	GO:0022626~cytosolic ribosome	16	9.52381	4.14908e-16	RPL4, RPL5, RPL30, RPL3, RPS8, RPL12, RPL22, RPS6, RPS3A, RPL10A, RPL6, RPS4X, RPS14, RPS18, RPL35, RPL15	22.36	1.03917e-13	9.70885e-14	9.12798e-14
Alzheimer	Down	Component Cellular	GO:0022625~cytosolic large ribosomal subunit	11	6.54762	3.72753e-10	RPL4, RPL5, RPL41, RPL30, RPL3, RPL12, RPL22, RPL35, RPL15, RPL10A, RPL6	18.5258	8.72243e-08	4.36121e-08	4.10029e-08
Alzheimer	Down	Component Cellular	GO:1990904~ribonucleoprotein complex	15	8.92857	7.50078e-10	RPL4, RPL5, RPL41, DYRK2, RPS8, MRPS33, RPL22, RPS6, LSM1, RPS3A, HNRNPR, RPS4X, HNRNPH1, RBM12B, CLEC2D	9.3832	1.75518e-07	5.85061e-08	5.50057e-08
Alzheimer	Down	Component Cellular	GO:0005840~ribosome	12	7.14286	1.55973e-09	RPS4X, RPS14, RPL41, RPS6KB1, RPS29, RPS18, MRPS33, RPL22, RPS6, RPS3A, RPL15, RPL6	13.3591	3.64978e-07	9.12445e-08	8.57854e-08
Alzheimer	Down	Component Cellular	GO:0005829~cytosol	77	45.8333	1.20281e-08	EIF4A2, RPL4, RPL5, ITK, RPL30, RPL3, DYRK2, NUDT1, STMN3, CD3G, RPL10A, RPL6, EEF1B2, RPS4X, DOCK10, RPS14, PPP1CC, RNF115, TRIM4, SNRPD2, PPP2R5E, RPS18, RPL35, HSP90AA1, RPS8, RPL22, RPS6, HBE1, RPS3A, EML4, KAT2B, GOLGA8B, PSMA4, PPA1, HNRNPH1, TAX1BP1, IRF8, PFDN5, OPTN, SRSF8, BIRC3, ZCCHC7, NAA20, RPL12, MIS12, USO1, FOXO1, CRYZ, HSPH1, RDH14, NAE1, BUB3, RPL15, NKTR, RWDD1, NOP58, RPL41, …	1.7906	2.81458e-06	5.62916e-07	5.29237e-07
Alzheimer	Down	Component Cellular	GO:0005737~cytoplasm	77	45.8333	2.83242e-08	RPL4, RPL5, RPL30, RBM25, RPL3, DYRK2, NUDT1, STMN3, NUCKS1, HNRNPR, RPL10A, CD3D, RPL6, EEF1B2, DOCK10, FCRLA, RPS14, PPP1CC, RNF115, TRIM4, PPP2R5E, RPS18, RPL35, HMGN1, BCAS4, HSP90AA1, CAMLG, RPS8, ANGEL2, RPL22, RPS6, RPS3A, EML4, PSMA4, PPA1, IRF8, AIDA, TRIB2, SRSF7, PFDN5, OPTN, BIRC3, CDC42SE1, BEX2, NAA20, RPL12, LEF1, FOXO1, HSPH1, ZNHIT3, NAE1, RPL15, NKTR, RPL41, ANKIB1, CRBN, WTAP, …	1.75792	6.62785e-06	1.10465e-06	1.03856e-06
Alzheimer	Down	Component Cellular	GO:0005634~nucleus	78	46.4286	2.87972e-07	RPL4, RPL5, ITK, RPL30, RPL3, DYRK2, NUDT1, NUCKS1, HNRNPR, RPL10A, N4BP2L2, RPL6, DOCK10, FBL, PPP1CC, RNF115, SNRPD2, PPP2R5E, RPS18, DHX15, ZNF800, HMGN1, HSP90AA1, RPS8, RPL22, RPS6, COMMD3, RPS3A, RSBN1, GNL3, KAT2B, PSMA4, NSMCE4A, SLTM, RFX7, HNRNPH1, IRF8, MATR3, TRIB2, SRSF7, PFDN5, OPTN, CGGBP1, ZNF277, BIRC3, BEX2, NAA20, MIS12, LEF1, FOXO1, HSPH1, ZMAT2, ZNHIT3, RDH14, NAE1, RPL15, HE…	1.65934	6.73831e-05	9.62648e-06	9.05054e-06
Alzheimer	Down	Component Cellular	GO:0005925~focal adhesion	16	9.52381	1.15179e-06	RPL4, RPL5, RPL30, RPL3, RPS8, RPL12, RPL22, RPS3A, RPL10A, RPL6, RPS4X, RPS14, PPP1CC, RPS18, RPS29, LIMS1	4.83181	0.000269483	3.36899e-05	3.16742e-05
Alzheimer	Down	Component Cellular	GO:0032040~small-subunit processome	8	4.7619	1.91374e-06	RPS4X, RPS14, FBL, NOP58, UTP6, RPS8, RPS6, RPS3A	13.6483	0.000447716	4.97573e-05	4.67804e-05
Alzheimer	Down	Component Cellular	GO:0022627~cytosolic small ribosomal subunit	7	4.16667	2.60163e-06	RPS4X, RPS14, RPS8, RPS29, RPS18, RPS6, RPS3A	17.6837	0.000608598	6.08782e-05	5.72359e-05
Alzheimer	Down	Component Cellular	GO:0005654~nucleoplasm	53	31.5476	3.2995e-05	RPL5, ITK, RBM25, DYRK2, NUCKS1, HNRNPR, RPS4X, DOCK10, FBL, RPS14, SNRPD2, RPS18, DHX15, HMGN1, HSP90AA1, RPS8, RPS6, RPS3A, KAT2B, PSMA4, NSMCE4A, SLTM, HNRNPH1, RBM12B, IRF8, SRSF7, OPTN, SRSF8, CGGBP1, BIRC3, NDUFB5, LEF1, FOXO1, HSPH1, ZMAT2, RDH14, BUB3, KLHDC2, UTP6, NOP58, ZRANB2, WTAP, BCL11A, ARL2BP, RPS6KB1, RPS29, POLE3, RGS10, EIF3E, NOL11, GRAP, OGT, CLEC2D	1.72763	0.00769122	0.000701893	0.0006599
Alzheimer	Down	Component Cellular	GO:0070062~extracellular exosome	34	20.2381	0.000151595	RPL4, RPL5, RPL30, RPL3, RPL12, RPL10A, N4BP2L2, CRYZ, DOCK10, CD79B, RPS4X, RPS14, FBL, HSPH1, SNRPD2, RPS18, CD19, HSP90AA1, RPS8, RPL22, WWP1, RPS3A, DNAJA1, PSMA4, SYPL1, PPA1, RPS29, TAX1BP1, EIF3E, CD47, IL6ST, SRSF7, RHOQ, TPT1	1.97803	0.034854	0.0029561	0.00277924
Alzheimer	Down	Component Cellular	GO:0015935~small ribosomal subunit	4	2.38095	0.000180755	RPS4X, RPS29, RPS18, RPS6	35.0306	0.0414183	0.00325359	0.00305893
Alzheimer	Down	Component Cellular	GO:0005730~nucleolus	23	13.6905	0.000876257	RPL4, RPL5, ZCCHC7, UTP6, NOP58, RPL3, RPS8, RPL12, RPS6, NUCKS1, RPS3A, TBCA, GNL3, RPS4X, RPS14, FBL, PPP1CC, NSA2, DHX15, RPL35, BRIX1, NOL11, CLEC2D	2.15814	0.185462	0.014646	0.0137698
Alzheimer	Down	Component Cellular	GO:0009897~external side of plasma membrane	11	6.54762	0.00162062	FCRLA, CD79B, CD79A, TMEM123, CD19, FCER1A, CCR7, CD3G, IL6ST, CLEC2D, CD3D	3.36833	0.315819	0.0252817	0.0237691
Alzheimer	Down	Component Cellular	GO:0005681~spliceosomal complex	6	3.57143	0.00332716	RBM25, ZMAT2, SNRPD2, DHX15, HNRNPR, SRSF8	5.97113	0.541527	0.0486597	0.0457485
Alzheimer	Down	Component Cellular	GO:0005783~endoplasmic reticulum	19	11.3095	0.00377096	RPL5, RPL41, CAMLG, RPS8, TMEM50B, INSIG1, USO1, RPS6, RPS3A, HNRNPR, GIMAP7, RSBN1, DNAJA1, EEF1B2, RNF115, BCL2, MAL, RDH14, CLEC2D	2.10627	0.586903	0.0519062	0.0488007
Alzheimer	Down	Component Cellular	GO:0014069~postsynaptic density	7	4.16667	0.0107694	RPS14, RPL30, RPS18, RPL12, EIF3E, RPL10A, RPL6	3.76866	0.920635	0.140002	0.131625
Alzheimer	Down	Component Cellular	GO:0032991~protein-containing complex	12	7.14286	0.0150914	KAT2B, PPP1CC, RPL5, HSP90AA1, CNST, HSPH1, RPL3, CD19, BCL2, NAE1, OGT, BIRC3	2.30465	0.971513	0.185863	0.174743
Alzheimer	Down	Component Cellular	GO:0071755~IgM B cell receptor complex	2	1.19048	0.0225234	CD79B, CD79A	87.5765	0.995159	0.263524	0.247757
Alzheimer	Down	Component Cellular	GO:0031428~box C/D methylation guide snoRNP complex	2	1.19048	0.0445426	FBL, NOP58	43.7883	0.999977	0.496332	0.466637
Alzheimer	Down	Component Cellular	GO:0140596~TOM complex	2	1.19048	0.0517722	TOMM7, TOMM20	37.5328	0.999996	0.504779	0.474579
Alzheimer	Down	Component Cellular	GO:0019815~B cell receptor complex	2	1.19048	0.0517722	CD79B, CD79A	37.5328	0.999996	0.504779	0.474579
Alzheimer	Down	Component Cellular	GO:0070761~pre-snoRNP complex	2	1.19048	0.0517722	NOP58, ZNHIT3	37.5328	0.999996	0.504779	0.474579
Alzheimer	Down	Component Cellular	GO:0030496~midbody	5	2.97619	0.0580343	EML4, CYLD, PPP1CC, ARL2BP, GNL3	3.42096	0.999999	0.543201	0.510702
Alzheimer	Down	Component Cellular	GO:0016020~membrane	48	28.5714	0.0628217	RPL4, RPL5, RPL30, DYRK2, RPL12, USO1, RPL10A, N4BP2L2, RPL6, SEL1L3, DOCK10, RPS4X, RPS14, TMEM123, FBL, CNST, RPS18, TYW1, RPL35, FCER1A, RDH14, CEPT1, ICOS, NOP58, HSP90AA1, CRBN, CAMLG, MMD, RPS8, RPS6, NAP1L1, GNL3, NELL2, DNAJA1, EML4, GOLGA8B, TSPAN13, CNOT7, SLTM, SYPL1, HNRNPH1, BCL2, MAL, MATR3, EIF3E, AIDA, IL6ST, CLEC2D	1.24911	1	0.565395	0.531568
Alzheimer	Down	Component Cellular	GO:0005742~mitochondrial outer membrane translocase complex	2	1.19048	0.0660689	TOMM7, TOMM20	29.1922	1	0.572597	0.538339
Alzheimer	Down	Component Cellular	GO:0045121~membrane raft	5	2.97619	0.077111	CD79A, CD19, MAL, IL6ST, RHOQ	3.11291	1	0.644428	0.605872
Alzheimer	Down	Component Cellular	GO:0005815~microtubule organizing center	3	1.78571	0.0823528	EML4, PPP1CC, USO1	6.25547	1	0.664502	0.624746
Alzheimer	Down	Component Cellular	GO:0005741~mitochondrial outer membrane	5	2.97619	0.0894586	PPP1CC, RPS6KB1, BCL2, TOMM7, TOMM20	2.9454	1	0.687541	0.646406
Alzheimer	Down	Component Cellular	GO:0042105~alpha-beta T cell receptor complex	2	1.19048	0.0940227	CD3G, CD3D	20.21	1	0.687541	0.646406
Alzheimer	Down	Component Cellular	GO:0031672~A band	2	1.19048	0.0940227	KAT2B, RPL15	20.21	1	0.687541	0.646406
Alzheimer	Down	Molecular Function	GO:0003723~RNA binding	50	29.7619	2.39632e-18	EIF4A2, RPL4, RPL5, RPL30, RBM25, RPL3, NUCKS1, HNRNPR, RPL10A, MRPL32, RPL6, RPS4X, FBL, RPS14, PPP1CC, SNRPD2, RPS18, DHX15, RPL35, HSP90AA1, RPS8, RPL22, RPS6, RPS3A, GNL3, NSA2, SLTM, HNRNPH1, RBM12B, MATR3, SRSF7, SRSF8, ZCCHC7, RPL12, USO1, BRIX1, RPL15, NOP58, RPL41, ZRANB2, LSM1, NAP1L1, TBCA, CNOT7, RPS29, CEBPZ, EIF3E, NOL11, CLEC2D, TPT1	4.17212	6.68573e-16	6.68573e-16	6.6378e-16
Alzheimer	Down	Molecular Function	GO:0003735~structural constituent of ribosome	20	11.9048	1.59442e-15	RPL4, RPL5, RPL30, RPL41, RPL3, RPS8, MRPS33, RPL12, RPL22, RPS6, RPS3A, RPL10A, RPL6, MRPL32, RPS4X, RPS14, RPS18, RPS29, RPL35, RPL15	12.713	4.33653e-13	2.22421e-13	2.20827e-13
Alzheimer	Down	Molecular Function	GO:0005515~protein binding	133	79.1667	6.47924e-07	EIF4A2, RPL4, RPL5, RPL30, RPL3, TMEM41B, NUDT1, STMN3, HNRNPR, RPL10A, TOMM20, GIMAP7, RPL6, DOCK10, EEF1B2, FBL, RPS14, PPP1CC, RNF115, CNST, SNRPD2, RPS18, HMGN1, RPS8, RPL22, RPS6, HBE1, EML4, SYPL1, RFX7, MAL, MATR3, IL6ST, TRIB2, SRSF7, CGGBP1, OPTN, SRSF8, ZCCHC7, BEX2, INSIG1, FOXO1, CD79B, CD79A, TMEM123, HSPH1, ZMAT2, ZNHIT3, BTLA, BRIX1, NAE1, ICOS, KLHDC2, RPL41, ZRANB2, CCDC14, TMEM5…	1.26606	0.000180754	6.02569e-05	5.9825e-05
Alzheimer	Down	Molecular Function	GO:0048027~mRNA 5'-UTR binding	5	2.97619	5.61256e-05	RPS14, RPL5, RPL41, RPS3A, GNL3	23.3478	0.0155375	0.00391476	0.0038867
Alzheimer	Down	Molecular Function	GO:0003676~nucleic acid binding	8	4.7619	0.0030379	TTC14, CNOT7, ZMAT2, HNRNPH1, RBM12B, MATR3, SRSF7, FOXO1	4.18651	0.572099	0.169515	0.168299
Alzheimer	Down	Molecular Function	GO:0004888~transmembrane signaling receptor activity	7	4.16667	0.00389763	FCRLA, CD79B, CD79A, FCER1A, CD3G, CLEC2D, CD3D	4.66957	0.663637	0.18124	0.179941
Alzheimer	Down	Molecular Function	GO:0140297~DNA-binding transcription factor binding	6	3.57143	0.0136769	KAT2B, CNOT7, BCL11A, BCL2, NUCKS1, CGGBP1	4.23519	0.978554	0.442346	0.439175
Alzheimer	Down	Molecular Function	GO:0030515~snoRNA binding	3	1.78571	0.013812	NOP58, UTP6, NUDT1	16.5557	0.979358	0.442346	0.439175
Alzheimer	Down	Molecular Function	GO:0031625~ubiquitin protein ligase binding	8	4.7619	0.0142692	DNAJA1, RPL5, HSP90AA1, CAMLG, BCL2, NAE1, TRIB2, FOXO1	3.12306	0.981863	0.442346	0.439175
Alzheimer	Down	Molecular Function	GO:0051721~protein phosphatase 2A binding	3	1.78571	0.0249259	RPS6KB1, BCL2, FOXO1	12.1409	0.999126	0.695433	0.690448
Alzheimer	Down	Molecular Function	GO:0019843~rRNA binding	3	1.78571	0.0524093	RPS4X, RPS18, BRIX1	8.09392	1	1	0.996403
Alzheimer	Down	Molecular Function	GO:0003729~mRNA binding	6	3.57143	0.0705141	RBM25, HSP90AA1, LSM1, RPL35, HNRNPR, SRSF7	2.708	1	1	0.996403
Alzheimer	Down	Molecular Function	GO:0001094~TFIID-class transcription factor complex binding	2	1.19048	0.0789163	FBL, NOP58	24.2818	1	1	0.996403
Alzheimer	Down	Molecular Function	GO:0051082~unfolded protein binding	4	2.38095	0.0959107	DNAJA1, HSP90AA1, PFDN5, TOMM20	3.65139	1	1	0.996403
ALS	Up	Biological Process	GO:0006915~apoptotic process	50	6.85871	1.83767e-08	TNFAIP8, PTEN, SLC40A1, GHITM, CTSS, CASP3, CASP4, TNFSF10, MAP3K7, CTSC, HTATIP2, SH3GLB1, SRGN, APAF1, RIPK2, AKTIP, MMP9, TGFBR2, RRAGA, RABEP1, TMBIM4, SLTM, TAX1BP1, CD47, RAF1, S100A8, BIRC2, TLR2, BIRC3, CXCR4, MRPS30, STK4, THBS1, RTN4, ZFP36L1, FXR1, BCLAF1, PDCD10, TP53INP1, BNIP2, RFFL, SMNDC1, PAK2, TIA1, CARD8, SIAH1, NLRP12, RPS6KB1, STK17B, EBAG9	2.42907	6.20747e-05	6.20766e-05	6.12864e-05
ALS	Up	Biological Process	GO:0006954~inflammatory response	37	5.07545	6.94112e-07	PTGER4, ORM1, TNFAIP6, PTGER2, C5AR1, LY96, CXCR4, ADM, FPR2, THBS1, RPS6KA5, IL18RAP, TBK1, CLEC7A, CASP4, PROK2, S100A12, TMED2, MAP3K7, CCR2, HNRNPA0, ANXA1, CHUK, IL10RB, RIPK2, CARD8, FOS, PJA2, TLR1, BCL6, CD47, TLR4, CD44, S100A8, IL18R1, NFE2L2, TLR2	2.52589	0.00234196	0.00117235	0.00115743
ALS	Up	Biological Process	GO:0009615~response to virus	17	2.33196	1.22855e-06	IVNS1ABP, IFNAR2, CHUK, IFNGR1, IFNGR2, IFI44, CXCR4, IRAK3, NMI, ZC3HAV1, IFIT2, EEF1G, RPS15A, TBK1, TPT1, TRIM22, XPR1	4.45226	0.00414145	0.00138335	0.00136574
ALS	Up	Biological Process	GO:0051607~defense response to virus	25	3.42936	3.00087e-06	RNASEL, DDX21, ZC3HAV1, TANK, LYST, IFIT2, TBK1, DHX15, AZI2, GBP1, TRIM22, DDX17, IFNAR2, BNIP3L, IL10RB, RIOK3, STAT1, IFNGR2, CARD8, SLFN11, PTPRC, ZMYND11, APOBEC3A, EXOC1, TLR2	3.02613	0.0100858	0.00253424	0.00250198
ALS	Up	Biological Process	GO:0043161~proteasome-mediated ubiquitin-dependent protein catabolic process	25	3.42936	6.55897e-06	RNF14, DERL1, UBE3A, PCNP, PSMD6, HECTD1, MAEA, FEM1C, RFFL, KLHDC2, CRBN, CSNK1A1, FBXW7, SIAH1, UBE2G1, SIRT1, PJA2, TOPORS, RNF145, PSMA6, APPBP2, PELI1, UBE2N, BIRC2, NFE2L2	2.89245	0.0219126	0.00319889	0.00315817
ALS	Up	Biological Process	GO:0032496~response to lipopolysaccharide	18	2.46914	6.57002e-06	PTGER4, CHUK, PTGER2, HMGB2, LY96, ADM, IRAK3, FOS, PTGS2, PRDX3, RPS6KB1, CASP3, PELI1, TRIB1, TLR4, S100A8, HNRNPA0, TLR2	3.73063	0.0219491	0.00319889	0.00315817
ALS	Up	Biological Process	GO:0006886~intracellular protein transport	27	3.7037	6.62884e-06	VPS29, ARF4, STXBP3, STX16, SAR1B, PDCD6, COPB1, VPS26A, SNX10, STX11, RAB22A, RAB21, AP3M1, GRPEL2, STX6, TMED2, ARFIP1, VPS35, STX3, TMED7, ARL5A, TMED5, RAB32, RAB31, APPBP2, EXOC6, RAB5A	2.74854	0.0221434	0.00319889	0.00315817
ALS	Up	Biological Process	GO:0043488~regulation of mRNA stability	10	1.37174	8.8746e-06	FXR1, RNASEL, YTHDF3, YTHDC1, SERBP1, PUM1, ZFP36L2, DCP2, ZFP36L1, PUM2	7.02653	0.0295336	0.0037473	0.0036996
ALS	Up	Biological Process	GO:0045087~innate immune response	40	5.48697	1.14714e-05	ITGAM, SAMD9, HMGB2, LY96, DDX21, ZC3HAV1, PRDM1, LILRA5, TBK1, TMEM43, CLEC7A, CASP4, G3BP2, S100A12, PGLYRP1, GBP1, SLC15A4, CD55, TRIM22, LYN, ANXA1, CHUK, RIOK3, ARG1, RIPK2, DEFA4, HLA-C, WRNIP1, CNPY3, NMI, PJA2, SRPK1, TLR1, TAX1BP1, CD46, TLR4, S100A8, OPTN, APOBEC3A, TLR2	2.14991	0.0380094	0.0043056	0.00425079
ALS	Up	Biological Process	GO:0043123~positive regulation of canonical NF-kappaB signal transduction	23	3.15501	1.45362e-05	CHUK, RNF14, RIPK2, PELI2, DDX21, ZC3HAV1, LITAF, ZDHHC17, MTDH, PPM1B, TBK1, CLEC7A, DHX15, UBE2N, TNFSF10, PELI1, S100A12, S100P, MAP3K7, TLR4, BIRC2, TRIM22, BIRC3	2.91895	0.0479174	0.00491031	0.00484781
ALS	Up	Biological Process	GO:1903077~negative regulation of protein localization to plasma membrane	8	1.09739	1.62352e-05	TMEM59, PPFIA1, NUMB, PPP2R5A, TMED2, GBP1, RHOQ, PICALM	9.2188	0.053366	0.00498567	0.0049222
ALS	Up	Biological Process	GO:0051092~positive regulation of NF-kappaB transcription factor activity	17	2.33196	2.19066e-05	MTPN, CHUK, RIPK2, IRAK3, MTDH, PRDX3, PSMA6, RPS6KA5, IL18RAP, CLEC7A, UBE2N, S100A12, TLR4, S100A8, IL18R1, TRIM22, TLR2	3.57481	0.0713295	0.00616671	0.00608821
ALS	Up	Biological Process	GO:0006914~autophagy	18	2.46914	3.57847e-05	SH3GLB1, GABARAPL2, PRKAA1, RGS19, USP10, VPS4B, C9ORF72, TMEM59, MAP1LC3B, CREG1, CHMP1B, RB1CC1, CHMP2B, TAX1BP1, ANXA7, S100A8, OPTN, CHMP5	3.28201	0.113862	0.00929852	0.00918015
ALS	Up	Biological Process	GO:0043066~negative regulation of apoptotic process	37	5.07545	4.15491e-05	ARF4, TNFAIP8, PRKAA1, GLO1, SLC40A1, GHITM, HIGD1A, THBS1, MTDH, PRDX3, PDCD10, PROK2, BNIP2, PAK2, MCL1, HTATIP2, BNIP3L, PRNP, ANXA1, MMP9, SIRT1, SMAD5, TOPORS, PIAS1, GOLPH3, RPS6KB1, TMBIM4, RASA1, CCNG1, PPT1, TAX1BP1, RAF1, EVI2B, CD44, BIRC2, TPT1, BIRC3	2.10241	0.130951	0.0100252	0.00989759
ALS	Up	Biological Process	GO:0034142~toll-like receptor 4 signaling pathway	8	1.09739	5.91219e-05	LYN, TBK1, CHUK, RIPK2, LY96, NMI, MAP3K7, TLR4	7.68234	0.18104	0.0133142	0.0131448
ALS	Up	Biological Process	GO:0007165~signal transduction	70	9.60219	6.64151e-05	GMFB, TNFAIP6, RNF14, YWHAB, PDE3B, SLA, ADM, IRS2, TNFSF13B, PPP3CB, PPP4R1, RASSF2, NAMPT, TAGAP, PDE4B, TNFSF10, PPFIA1, PGLYRP1, CLIC1, NCK1, CD53, MAP2K4, MAP2K1, ANXA1, CAMLG, IFNGR1, RIPK2, PPP2R5A, TLR1, RABEP1, SLTM, RASA1, FEZ2, RAF1, RHOQ, OPTN, TLR2, SKAP2, NSMAF, RALA, PRKAA1, CAB39, CLEC12A, C5AR1, STK4, ARHGAP15, IQGAP2, TANK, GNA13, RHOT1, SHOC2, PAK2, PAG1, LYN, IL10RB, CSNK1A1, …	1.6263	0.200971	0.0137796	0.0136042
ALS	Up	Biological Process	GO:0090148~membrane fission	9	1.23457	6.93469e-05	SH3GLB1, SPAST, VPS4B, CHMP1B, CHMP2B, EXOC6, VPS36, EXOC1, CHMP5	6.32387	0.208846	0.0137796	0.0136042
ALS	Up	Biological Process	GO:0016239~positive regulation of macroautophagy	8	1.09739	7.40978e-05	BNIP3L, TBK1, SESN3, GNAI3, WAC, SIRT1, MAP3K7, C9ORF72	7.43452	0.221442	0.0139057	0.0137287
ALS	Up	Biological Process	GO:0043065~positive regulation of apoptotic process	26	3.56653	0.000156488	TNFAIP8, ADM, OMA1, STK4, PTGS2, IFIT2, BCLAF1, RASSF2, TP53INP1, TNFSF10, ARL6IP5, CYP1B1, BID, MCL1, BNIP3L, APAF1, RIPK2, SIAH1, MMP9, SIRT1, GZMK, BCL6, STK17B, ATM, MNDA, NSMAF	2.32617	0.410605	0.0278219	0.0274678
ALS	Up	Biological Process	GO:0043124~negative regulation of canonical NF-kappaB signal transduction	11	1.50892	0.000180645	PPM1B, NLRP12, STAT1, RIOK3, USP10, CARD8, ZMYND11, AZI2, SIRT1, TANK, OPTN	4.40134	0.456797	0.0305109	0.0301225
ALS	Up	Biological Process	GO:0006470~protein dephosphorylation	14	1.92044	0.00021017	PTEN, PPP2R5A, PTPN12, MTMR6, PPP2CA, PPP1CB, DUSP11, DUSP12, PPP1CC, PTPRE, PPM1B, PPP3CB, PPP4R1, PTPRC	3.4472	0.508369	0.0338073	0.0333769
ALS	Up	Biological Process	GO:0034063~stress granule assembly	7	0.960219	0.0003327	DAZAP2, TIA1, YTHDF3, G3BP2, C9ORF72, RPS23, PUM2	7.20219	0.675039	0.0503896	0.0497482
ALS	Up	Biological Process	GO:0000381~regulation of alternative mRNA splicing, via spliceosome	10	1.37174	0.000343091	FXR1, DDX17, KHDRBS1, TIA1, RBM25, DDX5, RBM15, WTAP, YTHDC1, SMNDC1	4.50137	0.686251	0.0503896	0.0497482
ALS	Up	Biological Process	GO:0018105~peptidyl-serine phosphorylation	16	2.19479	0.000377479	SMG1, DYRK2, CAB39, CHUK, CSNK1A1, PDPK1, DYRK1A, STK4, SRPK1, UHMK1, RPS6KA5, TBK1, RPS6KB1, ATM, PAK2, CDK5R1	2.93592	0.720671	0.0531302	0.0524539
ALS	Up	Biological Process	GO:0050729~positive regulation of inflammatory response	13	1.78326	0.000431765	PTGER4, NMI, HTR2A, LILRA5, NLRP12, CASP4, NFKBIZ, S100A12, CD47, TLR4, S100A8, CCR2, TLR2	3.40467	0.767489	0.0579846	0.0572465
ALS	Up	Biological Process	GO:0007249~canonical NF-kappaB signal transduction	9	1.23457	0.0004463	TBK1, RASSF2, CHUK, RIPK2, AZI2, MAP3K7, TANK, BIRC2, BIRC3	4.89205	0.778634	0.0579846	0.0572465
ALS	Up	Biological Process	GO:0006879~intracellular iron ion homeostasis	10	1.37174	0.000485783	ATP6V1A, SMAD4, ATP6V1G1, CCDC115, FTH1, NCOA4, SLC40A1, CYBRD1, FBXL5, PICALM	4.29981	0.806286	0.0607769	0.0600032
ALS	Up	Biological Process	GO:0071466~cellular response to xenobiotic stimulus	10	1.37174	0.000542967	ABCA1, PRNP, RAP2A, PRKAA1, RNF149, PDE4B, CXCR4, CD69, RBM22, NFE2L2	4.23658	0.840329	0.0648127	0.0639877
ALS	Up	Biological Process	GO:0006511~ubiquitin-dependent protein catabolic process	20	2.74348	0.000569213	MYLIP, USP38, RNF14, SIAH1, UBE2E1, UBE3A, UBE2G1, RNF7, FBXO11, TOPORS, HERPUD1, HERC4, PSMA6, RNF149, RNF19A, UBE2N, MKRN2, UBQLN1, FEM1C, RFFL	2.45181	0.853883	0.0648127	0.0639877
ALS	Up	Biological Process	GO:0016567~protein ubiquitination	32	4.38957	0.000575601	CUL5, RNF14, RNF38, RNF7, PCNP, HERC4, VCPIP1, HECTD1, MED30, FEM1C, SOCS4, PCMTD1, KLHDC2, ATG3, MYLIP, CRBN, FBXW7, SIAH1, UBE2E1, KLHL2, FBXO11, FBXO33, SIRT1, PJA2, KLHL9, APPBP2, RNF149, UBE2N, MKRN2, FBXL5, TRIM33, NFE2L2	1.9449	0.857004	0.0648127	0.0639877
ALS	Up	Biological Process	GO:0016241~regulation of macroautophagy	9	1.23457	0.000736924	ATP6V1A, SH3GLB1, ATP6V1G1, CASP3, UBQLN1, VPS26A, VPS35, EXOC1, CDK5R1	4.54875	0.917111	0.079008	0.0780022
ALS	Up	Biological Process	GO:0032456~endocytic recycling	10	1.37174	0.000748447	SNX3, VPS29, STX16, CMTM6, STX6, RAB27A, VPS26A, VPS35, EPS15, RAB8B	4.05757	0.920277	0.079008	0.0780022
ALS	Up	Biological Process	GO:0010824~regulation of centrosome duplication	6	0.823045	0.000794653	XPO1, VPS4B, CHMP1B, CHMP2B, SIRT1, CHMP5	7.85693	0.931806	0.0813435	0.0803081
ALS	Up	Biological Process	GO:0006897~endocytosis	16	2.19479	0.00104071	MTMR9, SNX10, SCAMP1, CLINT1, C9ORF72, MTMR6, RAB22A, AP3M1, RABEP1, NECAP1, CREG1, OCIAD1, EPS15, RAB5A, RHOQ, PICALM	2.66439	0.970322	0.103397	0.102081
ALS	Up	Biological Process	GO:0032743~positive regulation of interleukin-2 production	7	0.960219	0.00116664	PTPRC, ANXA1, CLEC7A, RIPK2, PDE4B, MAP3K7, CCR2	5.76175	0.980614	0.112598	0.111164
ALS	Up	Biological Process	GO:0007042~lysosomal lumen acidification	6	0.823045	0.00121114	ATP6V1A, CCDC115, CREG1, PPT1, TMEM106B, CLN5	7.20219	0.983323	0.113645	0.112198
ALS	Up	Biological Process	GO:0071260~cellular response to mechanical stimulus	10	1.37174	0.0013493	PTGER4, MAP2K4, TMEM87A, MTPN, MAP3K1, APAF1, PTGS2, SLC38A2, TLR4, KCNJ2	3.7414	0.989548	0.118859	0.117346
ALS	Up	Biological Process	GO:0071407~cellular response to organic cyclic compound	7	0.960219	0.0013595	CDKN1B, STAT1, TIPARP, ARL6IP5, CYP1B1, PAK2, SMAD5	5.6017	0.989903	0.118859	0.117346
ALS	Up	Biological Process	GO:0015031~protein transport	28	3.84088	0.00137226	VPS4B, SNAP23, LYST, SNX3, RAB11FIP1, CHMP1B, ARL6IP5, EPS15, SLC15A4, ARFGEF1, BTF3, GABARAPL2, ATG3, MON2, AKTIP, CMTM6, SCAMP1, RABEP1, NECAP1, CHMP2B, PPT1, SEC22B, SFT2D1, CNIH4, EXOC1, SEC22C, ARL8B, CHMP5	1.94372	0.99033	0.118859	0.117346
ALS	Up	Biological Process	GO:0006468~protein phosphorylation	26	3.56653	0.00151431	RNASEL, PRKAA1, GMFB, DYRK2, STK4, PPP3CB, PPP4R1, RPS6KA5, TBK1, PDK4, MAP3K8, PAK2, LYN, MAP2K1, MAP3K1, CHUK, CSNK1A1, PDPK1, DYRK1A, IRAK3, TGFBR2, SRPK1, SNRK, STK17B, ATM, RAF1	1.9921	0.994019	0.127883	0.126255
ALS	Up	Biological Process	GO:0001818~negative regulation of cytokine production	7	0.960219	0.00157575	SRGN, PTGER4, TIA1, NLRP12, RPS6KA5, CASP3, NPTN	5.45031	0.995142	0.129827	0.128174
ALS	Up	Biological Process	GO:0032760~positive regulation of tumor necrosis factor production	12	1.64609	0.001761	TLR1, ORM1, PTPRC, IFNGR1, CLEC7A, RIPK2, LY96, THBS1, TLR4, CCR2, TLR2, LILRA5	3.08665	0.997404	0.135898	0.134168
ALS	Up	Biological Process	GO:0032727~positive regulation of interferon-alpha production	6	0.823045	0.00177014	TBK1, CHUK, STAT1, RIPK2, ZC3HAV1, TLR4	6.64818	0.997483	0.135898	0.134168
ALS	Up	Biological Process	GO:0001782~B cell homeostasis	6	0.823045	0.00177014	LYN, CAMLG, PPP2R3C, CASP3, IL7R, TNFSF13B	6.64818	0.997483	0.135898	0.134168
ALS	Up	Biological Process	GO:0051770~positive regulation of nitric-oxide synthase biosynthetic process	5	0.685871	0.00186632	MAP2K4, STAT1, NAMPT, TLR4, TLR2	9.00274	0.998183	0.140098	0.138315
ALS	Up	Biological Process	GO:0045893~positive regulation of DNA-templated transcription	41	5.62414	0.0019707	PRKAA1, RNF14, HMGB2, MTDH, HHEX, PPP3CB, MED30, TP53INP1, GPBP1, TRIM22, SMARCE1, MAP2K1, SMAD4, ANKRD49, CHURC1, CHUK, STAT1, CNBP, ZNF281, NCOA4, DYRK1A, ARID5B, FOS, MED4, SMAD5, RUNX2, TOPORS, PIAS1, ELF1, ELF2, ARL2BP, FUBP3, SP3, WAC, TAF7, TFAM, CRLF3, BIRC2, NFE2L2, PICALM, CREB5	1.6566	0.998723	0.143397	0.141571
ALS	Up	Biological Process	GO:0070371~ERK1 and ERK2 cascade	8	1.09739	0.00200919	PTGER4, MAP2K1, SMAD4, NLRP12, RIPK2, TLR4, ZFP36L2, ZFP36L1	4.43212	0.998879	0.143397	0.141571
ALS	Up	Biological Process	GO:0007252~I-kappaB phosphorylation	4	0.548697	0.00203761	CHUK, MAP3K7, TLR4, TLR2	14.4044	0.998982	0.143397	0.141571
ALS	Up	Biological Process	GO:0045595~regulation of cell differentiation	7	0.960219	0.00208564	PPP2CA, CEBPD, BCL6, RAF1, BIRC2, RUNX2, TCFL5	5.1708	0.999135	0.143781	0.141951
ALS	Up	Biological Process	GO:1904262~negative regulation of TORC1 signaling	8	1.09739	0.00224702	PRKAA1, TBK1, SESN3, SAR1B, UBE2N, PELI1, ATM, UBE3A	4.34849	0.999499	0.151809	0.149876
ALS	Up	Biological Process	GO:0002224~toll-like receptor signaling pathway	6	0.823045	0.00249789	TLR1, NFKBIZ, LY96, TLR4, CTSS, TLR2	6.17331	0.999786	0.165449	0.163342
ALS	Up	Biological Process	GO:0071356~cellular response to tumor necrosis factor	13	1.78326	0.00276359	CHUK, FOS, THBS1, SIRT1, TANK, ZFP36L2, FCAR, ZFP36L1, CYP1B1, CD58, MAP3K7, GBP1, NFE2L2	2.75378	0.999913	0.179527	0.177242
ALS	Up	Biological Process	GO:0001774~microglial cell activation	6	0.823045	0.00293343	ITGAM, IFNGR1, IFNGR2, C5AR1, FPR2, TLR2	5.96043	0.999951	0.183254	0.180921
ALS	Up	Biological Process	GO:0019725~cellular homeostasis	5	0.685871	0.00296971	RHOT1, SNX10, IL7R, CCR2, MCL1	8.00243	0.999957	0.183254	0.180921
ALS	Up	Biological Process	GO:0071346~cellular response to type II interferon	11	1.50892	0.00305179	ACTR2, RPS6KB1, STXBP3, STAT1, CD47, CD58, CALM2, GBP1, TLR4, FCAR, TLR2	3.07666	0.999967	0.183254	0.180921
ALS	Up	Biological Process	GO:0032728~positive regulation of interferon-beta production	7	0.960219	0.00307187	TBK1, RIOK3, RIPK2, HMGB2, ZC3HAV1, TLR4, TLR2	4.80146	0.999969	0.183254	0.180921
ALS	Up	Biological Process	GO:0140374~antiviral innate immune response	8	1.09739	0.00309221	SENP7, TBK1, CARD8, DHX15, UBE2N, DICER1, NCK1, IFIT2	4.11554	0.999971	0.183254	0.180921
ALS	Up	Biological Process	GO:1904903~ESCRT III complex disassembly	4	0.548697	0.00414531	VPS4B, CHMP1B, CHMP2B, CHMP5	11.5235	0.999999	0.241428	0.238355
ALS	Up	Biological Process	GO:0000165~MAPK cascade	12	1.64609	0.0044214	SPAG9, PPP1CB, MAP2K4, PPP1CC, MAP2K1, MAP3K1, PTPRC, BANK1, MAP3K8, RAF1, MAP3K7, ZFP36L1	2.74369	1	0.243291	0.240194
ALS	Up	Biological Process	GO:1902774~late endosome to lysosome transport	5	0.685871	0.00445068	CHMP1B, CHMP2B, C9ORF72, CHMP5, ARL8B	7.20219	1	0.243291	0.240194
ALS	Up	Biological Process	GO:0031468~nuclear membrane reassembly	5	0.685871	0.00445068	SPAST, VPS4B, CHMP1B, CHMP2B, CHMP5	7.20219	1	0.243291	0.240194
ALS	Up	Biological Process	GO:0006397~mRNA processing	18	2.46914	0.00455755	TSEN34, KHDRBS1, TIA1, RBM25, RNASEL, MBNL1, MBNL2, ZRANB2, WTAP, CRIPT, THOC7, ZFP36L1, PNN, BCLAF1, PAN3, DHX15, SMNDC1, HNRNPA0	2.15169	1	0.243291	0.240194
ALS	Up	Biological Process	GO:0036258~multivesicular body assembly	6	0.823045	0.00456719	VPS4B, CHMP1B, CHMP2B, VPS36, RAB11A, CHMP5	5.40164	1	0.243291	0.240194
ALS	Up	Biological Process	GO:0007049~cell cycle	22	3.01783	0.00460942	PRNP, RALA, WTAP, CSNK1A1, DUSP1, USP3, VPS4B, SIAH1, GNAI3, CGRRF1, CCNDBP1, PCNP, KLHL9, PPP1CB, PPP1CC, RGS2, RASSF2, MAEA, CCPG1, RB1CC1, MAP3K8, ZMYND11	1.95615	1	0.243291	0.240194
ALS	Up	Biological Process	GO:0031398~positive regulation of protein ubiquitination	9	1.23457	0.00513209	FBXW7, RIPK2, DERL1, PELI1, UBQLN1, UBE3A, FBXO33, BIRC2, BIRC3	3.36726	1	0.266711	0.263316
ALS	Up	Biological Process	GO:1901223~negative regulation of non-canonical NF-kappaB signal transduction	7	0.960219	0.00543532	PPM1B, NLRP12, RASSF2, MKRN2, FEM1C, NMI, LITAF	4.29067	1	0.274283	0.270792
ALS	Up	Biological Process	GO:1900246~positive regulation of RIG-I signaling pathway	4	0.548697	0.00555407	USP15, ZC3HAV1, PUM1, PUM2	10.4759	1	0.274283	0.270792
ALS	Up	Biological Process	GO:0046825~regulation of protein export from nucleus	4	0.548697	0.00555407	FRAT1, FRAT2, XPO1, UHMK1	10.4759	1	0.274283	0.270792
ALS	Up	Biological Process	GO:0042981~regulation of apoptotic process	17	2.33196	0.00560258	RBM25, TNFAIP8, USP42, APAF1, STAT1, CARD8, FBXO11, SIRT1, RTN4, CASP4, ATM, RAF1, CCNL1, BIRC2, TPT1, MCL1, BIRC3	2.16703	1	0.274283	0.270792
ALS	Up	Biological Process	GO:0006888~endoplasmic reticulum to Golgi vesicle-mediated transport	12	1.64609	0.00591799	ARF4, SPAST, SAR1B, PDCD6, COPB1, TMED2, KLHL12, SEC22B, TMED7, TMED5, CNIH4, SEC22C	2.63897	1	0.283678	0.280067
ALS	Up	Biological Process	GO:0031663~lipopolysaccharide-mediated signaling pathway	6	0.823045	0.00596245	LYN, RIPK2, LY96, TLR4, TLR2, MTDH	5.0839	1	0.283678	0.280067
ALS	Up	Biological Process	GO:0032511~late endosome to vacuole transport via multivesicular body sorting pathway	4	0.548697	0.00721645	LEPROT, TMEM50B, LEPROTL1, CHMP5	9.60292	1	0.338572	0.334262
ALS	Up	Biological Process	GO:0097352~autophagosome maturation	7	0.960219	0.00811669	GABARAPL2, MAP1LC3B, VPS4B, CHMP1B, CHMP2B, UBQLN1, CHMP5	3.95414	1	0.375591	0.37081
ALS	Up	Biological Process	GO:0007204~positive regulation of cytosolic calcium ion concentration	13	1.78326	0.00823269	PTGER4, CD52, PTGER2, C5AR1, CXCR4, ADM, FPR2, HTR2A, GNA13, NPTN, PROK2, CD55, CCR2	2.40073	1	0.375811	0.371027
ALS	Up	Biological Process	GO:0097193~intrinsic apoptotic signaling pathway	6	0.823045	0.00857954	IVNS1ABP, CUL5, APAF1, CASP3, CASP4, NBN	4.67169	1	0.386422	0.381504
ALS	Up	Biological Process	GO:0071985~multivesicular body sorting pathway	5	0.685871	0.00874917	VPS4B, CHMP1B, CHMP2B, RAB27A, CHMP5	6.00182	1	0.388878	0.383928
ALS	Up	Biological Process	GO:0031648~protein destabilization	7	0.960219	0.00891332	PRNP, DAZAP2, MYLIP, FBXW7, DERL1, VPS35, SIRT1	3.8781	1	0.390925	0.385949
ALS	Up	Biological Process	GO:0070301~cellular response to hydrogen peroxide	8	1.09739	0.00906143	PRKAA1, IL18RAP, ANXA1, PLEKHA1, CYP1B1, SIRT1, ZNF277, NFE2L2	3.38927	1	0.390925	0.385949
ALS	Up	Biological Process	GO:0060333~type II interferon-mediated signaling pathway	4	0.548697	0.00914242	IFNGR1, STAT1, IFNGR2, RAF1	8.86423	1	0.390925	0.385949
ALS	Up	Biological Process	GO:0000209~protein polyubiquitination	14	1.92044	0.00927226	CBFB, RNF14, PELI2, FBXO28, UBE2E1, UBE3A, UBE2G1, TOPORS, UBE2J1, NPEPPS, RNF19A, MKRN2, BIRC2, TRIM22	2.26586	1	0.391521	0.386537
ALS	Up	Biological Process	GO:0051726~regulation of cell cycle	17	2.33196	0.00939968	PRNP, DR1, CDKN1B, PUM1, CGRRF1, CCNDBP1, UHMK1, PTPRC, TP53INP1, HBP1, ATM, NBN, EVI2B, CCNL1, BIRC2, EIF4G2, BIRC3	2.04916	1	0.392001	0.387012
ALS	Up	Biological Process	GO:0010508~positive regulation of autophagy	9	1.23457	0.00988395	SH3GLB1, TMEM59, PRKAA1, TBK1, RB1CC1, TP53INP1, OPTN, TRIM22, MTDH	3.01487	1	0.407171	0.401988
ALS	Up	Biological Process	GO:0008380~RNA splicing	15	2.05761	0.0105426	IVNS1ABP, TIA1, RBM25, MBNL1, MBNL2, ZRANB2, WTAP, CRIPT, THOC7, SRPK1, PNN, BCLAF1, DHX15, SF3B1, RBM22	2.14991	1	0.426359	0.420932
ALS	Up	Biological Process	GO:0071456~cellular response to hypoxia	12	1.64609	0.0106022	NPEPPS, BNIP3L, PRKAA1, CDKN1B, UBQLN1, FOS, PTGS2, SIRT1, MAP3K7, RTN4, ZFP36L1, NFE2L2	2.43454	1	0.426359	0.420932
ALS	Up	Biological Process	GO:0006974~DNA damage response	20	2.74348	0.010993	LYN, SMG1, BTG2, DYRK2, USP10, FBXW7, SIRT1, TANK, TOPORS, PIAS1, VCPIP1, FAM111A, BCLAF1, SLFN11, BCL6, CASP3, WAC, MNDA, ATM, MCL1	1.87679	1	0.434436	0.428906
ALS	Up	Biological Process	GO:0070424~regulation of nucleotide-binding domain, leucine rich repeat containing receptor signaling pathway	3	0.411523	0.0111889	SLC15A4, BIRC2, BIRC3	17.2853	1	0.434436	0.428906
ALS	Up	Biological Process	GO:0048102~autophagic cell death	3	0.411523	0.0111889	SH3GLB1, CDKN1B, TP53INP1	17.2853	1	0.434436	0.428906
ALS	Up	Biological Process	GO:0006909~phagocytosis	8	1.09739	0.0113793	ANXA1, SLTM, CD93, CD302, LYST, TLR4, RAB5A, CDC42SE2	3.24606	1	0.436809	0.431249
ALS	Up	Biological Process	GO:0060395~SMAD protein signal transduction	5	0.685871	0.0116564	SMAD4, FOS, SMAD5, RUNX2, TGFBR2	5.54015	1	0.44242	0.436788
ALS	Up	Biological Process	GO:0042147~retrograde transport, endosome to Golgi	9	1.23457	0.0120292	OSBPL9, SPAG9, VPS29, TMEM87A, STX16, STX6, VPS26A, VPS35, CLN5	2.91325	1	0.448844	0.44313
ALS	Up	Biological Process	GO:0010629~negative regulation of gene expression	20	2.74348	0.0120914	MKKS, PRKAA1, GGNBP2, TIPARP, FBXW7, ZNF281, HMGB2, DICER1, PRDM1, SIRT1, SMAD5, TBK1, PDCD10, PRKAR1A, TP53INP1, ANXA7, VPS35, CD46, MAP3K7, PICALM	1.85863	1	0.448844	0.44313
ALS	Up	Biological Process	GO:0007040~lysosome organization	7	0.960219	0.0126624	ABCA1, AKTIP, HEXB, TMEM106B, VPS35, SPG11, CLN5	3.60109	1	0.464932	0.459013
ALS	Up	Biological Process	GO:0016310~phosphorylation	34	4.66392	0.0130168	SMG1, PRKAA1, AKAP7, STK4, RPS6KA5, TBK1, PDK4, MAP3K8, PAK2, MAP3K7, LYN, MAP2K4, MAP2K1, RIOK3, KIDINS220, CSNK1A1, PDPK1, RYK, RIPK2, DYRK1A, IRAK3, DCK, TGFBR2, SRPK1, CLK1, SNRK, SLTM, RPS6KB1, PRKAR1A, STK17B, CMPK1, RAF1, CALM2, CDK5R1	1.54739	1	0.467421	0.461471
ALS	Up	Biological Process	GO:0009791~post-embryonic development	8	1.09739	0.0131454	C12ORF57, SERP1, PLEKHA1, TIPARP, ARID5B, ATM, ACADM, PRDM1	3.15712	1	0.467421	0.461471
ALS	Up	Biological Process	GO:0033138~positive regulation of peptidyl-serine phosphorylation	8	1.09739	0.0131454	TBK1, PDCD10, RIPK2, STK4, RAF1, FNIP1, PTGS2, CD44	3.15712	1	0.467421	0.461471
ALS	Up	Biological Process	GO:2000060~positive regulation of ubiquitin-dependent protein catabolic process	5	0.685871	0.0133164	AGTPBP1, FBXW7, PTEN, NFE2L2, HERPUD1	5.33496	1	0.468573	0.462608
ALS	Up	Biological Process	GO:0042127~regulation of cell population proliferation	12	1.64609	0.0134951	BCL6, STAT1, PTGER2, JTB, PRDM1, SIRT1, EPS15, TOPORS, BIRC2, TGFBR2, PIAS1, TCFL5	2.35174	1	0.469963	0.463981
ALS	Up	Biological Process	GO:0061462~protein localization to lysosome	4	0.548697	0.0138152	LMBRD1, RRAGA, MFSD1, RTN4	7.68234	1	0.471392	0.465392
ALS	Up	Biological Process	GO:0001913~T cell mediated cytotoxicity	4	0.548697	0.0138152	PPP3CB, IL7R, EBAG9, CTSC	7.68234	1	0.471392	0.465392
ALS	Up	Biological Process	GO:0046427~positive regulation of receptor signaling pathway via JAK-STAT	6	0.823045	0.0159979	IL10RB, OCIAD1, CYP1B1, CRLF3, IL7R, CALM2	4.01983	1	0.528137	0.521414
ALS	Up	Biological Process	GO:0032868~response to insulin	8	1.09739	0.0161511	LYN, SESN3, STXBP3, TNFSF10, ADM, FOS, SIRT1, TLR2	3.0325	1	0.528137	0.521414
ALS	Up	Biological Process	GO:0032869~cellular response to insulin stimulus	9	1.23457	0.0163372	RAB31, RPS6KB1, PDPK1, STAT1, PDE3B, IRS2, LPIN1, RHOQ, ZFP36L1	2.75829	1	0.528137	0.521414
ALS	Up	Biological Process	GO:0021955~central nervous system neuron axonogenesis	3	0.411523	0.0164	PTEN, B4GALT5, NDEL1	14.4044	1	0.528137	0.521414
ALS	Up	Biological Process	GO:0051146~striated muscle cell differentiation	4	0.548697	0.0165727	SPAG9, MTPN, CHUK, CASP3	7.20219	1	0.528137	0.521414
ALS	Up	Biological Process	GO:0046761~viral budding from plasma membrane	4	0.548697	0.0165727	VPS4B, CHMP1B, CHMP2B, CHMP5	7.20219	1	0.528137	0.521414
ALS	Up	Biological Process	GO:0046007~negative regulation of activated T cell proliferation	4	0.548697	0.0165727	PRNP, PRKAR1A, ARG1, CASP3	7.20219	1	0.528137	0.521414
ALS	Up	Biological Process	GO:0007032~endosome organization	6	0.823045	0.017549	OSBPL9, USP10, AKTIP, CHMP2B, SNX10, RAB22A	3.92847	1	0.54736	0.540392
ALS	Up	Biological Process	GO:0043280~positive regulation of cysteine-type endopeptidase activity involved in apoptotic process	6	0.823045	0.017549	CLEC7A, PDCD6, CARD8, ARL6IP5, TNFSF10, SIRT1	3.92847	1	0.54736	0.540392
ALS	Up	Biological Process	GO:0036211~protein modification process	10	1.37174	0.017662	PCMTD2, DUSP12, PCMT1, SLC35A1, SERP1, QPCT, ST8SIA4, RAF1, FBXO11, PCMTD1	2.52708	1	0.54736	0.540392
ALS	Up	Biological Process	GO:0008284~positive regulation of cell population proliferation	28	3.84088	0.017915	PRKAA1, CDKN1B, PTEN, ADM, IRS2, HTR2A, THBS1, PRDX3, SDCBP, PURA, RPS15A, CLEC7A, PDCD10, NAMPT, SSR1, STX3, SUZ12, LYN, CNBP, CCDC117, SIRT1, TGFBR2, CCPG1, DNAJA2, S100P, CD47, IL7R, CNOT8	1.59416	1	0.550153	0.54315
ALS	Up	Biological Process	GO:0033209~tumor necrosis factor-mediated signaling pathway	7	0.960219	0.0187493	RRAGA, CHUK, STAT1, BIRC2, TNFSF13B, NSMAF, BIRC3	3.30592	1	0.559011	0.551895
ALS	Up	Biological Process	GO:2001238~positive regulation of extrinsic apoptotic signaling pathway	5	0.685871	0.019169	PTPRC, TNFSF10, BID, PAK2, TLR4	4.80146	1	0.559011	0.551895
ALS	Up	Biological Process	GO:0071902~positive regulation of protein serine/threonine kinase activity	5	0.685871	0.019169	PPP2CA, MAP2K1, CAB39, PDCD10, CALM2	4.80146	1	0.559011	0.551895
ALS	Up	Biological Process	GO:0001778~plasma membrane repair	5	0.685871	0.019169	VPS4B, CHMP1B, CHMP2B, CHMP5, ARL8B	4.80146	1	0.559011	0.551895
ALS	Up	Biological Process	GO:0019882~antigen processing and presentation	6	0.823045	0.0191963	RAB32, RAB27A, HLA-DRA, HLA-C, CTSS, RAB8B	3.84117	1	0.559011	0.551895
ALS	Up	Biological Process	GO:0042177~negative regulation of protein catabolic process	6	0.823045	0.0191963	PHF20L1, SNX3, SMAD4, IRAK3, HMGCR, AZIN1	3.84117	1	0.559011	0.551895
ALS	Up	Biological Process	GO:0044342~type B pancreatic cell proliferation	4	0.548697	0.0196152	MAP2K1, SERPINB1, IRS2, RAF1	6.77853	1	0.566326	0.559117
ALS	Up	Biological Process	GO:0030890~positive regulation of B cell proliferation	6	0.823045	0.0209421	PTPRC, BCL6, PELI1, IRS2, TLR4, TNFSF13B	3.75766	1	0.598032	0.590419
ALS	Up	Biological Process	GO:0045089~positive regulation of innate immune response	5	0.685871	0.0214215	RIOK3, HMGB2, FPR2, NMI, SLC15A4	4.64657	1	0.598032	0.590419
ALS	Up	Biological Process	GO:0043122~regulation of canonical NF-kappaB signal transduction	5	0.685871	0.0214215	NLRP12, PDPK1, CLEC7A, CARD8, OPTN	4.64657	1	0.598032	0.590419
ALS	Up	Biological Process	GO:0034113~heterotypic cell-cell adhesion	5	0.685871	0.0214215	ITGAM, PTPRC, LILRB2, CD47, CD58	4.64657	1	0.598032	0.590419
ALS	Up	Biological Process	GO:0006887~exocytosis	10	1.37174	0.021607	ARFGEF1, RALA, SNAP23, RAB27A, EXOC6, SCAMP1, STX11, RAB11A, RAB8B, EXOC1	2.44142	1	0.598267	0.590651
ALS	Up	Biological Process	GO:0150093~amyloid-beta clearance by transcytosis	3	0.411523	0.0224371	RAB5A, RAB11A, PICALM	12.3466	1	0.605514	0.597806
ALS	Up	Biological Process	GO:0009624~response to nematode	3	0.411523	0.0224371	PTGER4, PTGER2, PTGS2	12.3466	1	0.605514	0.597806
ALS	Up	Biological Process	GO:0036295~cellular response to increased oxygen levels	3	0.411523	0.0224371	ATP6V1A, ATP6V1G1, CCDC115	12.3466	1	0.605514	0.597806
ALS	Up	Biological Process	GO:0017148~negative regulation of translation	9	1.23457	0.0228566	PURB, FXR1, PURA, TIA1, BTG2, RGS2, XRN1, SERBP1, PAIP2	2.59279	1	0.605514	0.597806
ALS	Up	Biological Process	GO:0071380~cellular response to prostaglandin E stimulus	4	0.548697	0.0229443	PTGER4, PRKAA1, GNG2, PTGER2	6.40195	1	0.605514	0.597806
ALS	Up	Biological Process	GO:0030889~negative regulation of B cell proliferation	4	0.548697	0.0229443	LYN, CASP3, ATM, MNDA	6.40195	1	0.605514	0.597806
ALS	Up	Biological Process	GO:0042149~cellular response to glucose starvation	6	0.823045	0.0247363	SH3GLB1, PRKAA1, SESN3, SIRT1, CPEB4, NFE2L2	3.60109	1	0.641211	0.633049
ALS	Up	Biological Process	GO:0043525~positive regulation of neuron apoptotic process	7	0.960219	0.0248664	MAP2K4, PRNP, CASP3, CASP4, ATM, HTR2A, CDK5R1	3.10248	1	0.641211	0.633049
ALS	Up	Biological Process	GO:0032731~positive regulation of interleukin-1 beta production	7	0.960219	0.0248664	ORM1, NLRP12, CLEC7A, RIPK2, CARD8, TLR4, LILRA5	3.10248	1	0.641211	0.633049
ALS	Up	Biological Process	GO:0050765~negative regulation of phagocytosis	4	0.548697	0.0265602	SNX3, ATG3, CD47, TLR2	6.065	1	0.674588	0.666001
ALS	Up	Biological Process	GO:0061158~3'-UTR-mediated mRNA destabilization	4	0.548697	0.0265602	PUM1, ZFP36L2, ZFP36L1, PUM2	6.065	1	0.674588	0.666001
ALS	Up	Biological Process	GO:0045766~positive regulation of angiogenesis	12	1.64609	0.0268157	BTG1, PDPK1, PDCD6, C5AR1, CYP1B1, ADM, THBS1, SIRT1, RTN4, TGFBR2, NFE2L2, MTDH	2.12089	1	0.675995	0.66739
ALS	Up	Biological Process	GO:0016192~vesicle-mediated transport	15	2.05761	0.0274573	SPAG9, ARF4, CAMLG, STXBP3, STX16, RAB11A, RAB32, AP3M1, RABEP1, RAB31, NECAP1, RAB5A, ARL5A, SFT2D1, PICALM	1.90366	1	0.687043	0.678297
ALS	Up	Biological Process	GO:0001934~positive regulation of protein phosphorylation	14	1.92044	0.0277293	LYN, MAP2K4, CDKN1B, AKTIP, PELI2, STK4, SIRT1, MMP9, FXR1, RAP2A, RB1CC1, NPTN, RAF1, FNIP1	1.95788	1	0.688746	0.679979
ALS	Up	Biological Process	GO:0048705~skeletal system morphogenesis	5	0.685871	0.0291187	PLEKHA1, RYK, TIPARP, ZFAND5, ARID5B	4.23658	1	0.690646	0.681854
ALS	Up	Biological Process	GO:0006904~vesicle docking involved in exocytosis	5	0.685871	0.0291187	STXBP3, RAB27A, EXOC6, RAB8B, EXOC1	4.23658	1	0.690646	0.681854
ALS	Up	Biological Process	GO:0033673~negative regulation of kinase activity	3	0.411523	0.0292369	PRDX3, CDKN1B, IRS2	10.8033	1	0.690646	0.681854
ALS	Up	Biological Process	GO:1902523~positive regulation of protein K63-linked ubiquitination	3	0.411523	0.0292369	RIPK2, UBE2N, BIRC2	10.8033	1	0.690646	0.681854
ALS	Up	Biological Process	GO:0001915~negative regulation of T cell mediated cytotoxicity	3	0.411523	0.0292369	PPP3CB, PTPRC, IL7R	10.8033	1	0.690646	0.681854
ALS	Up	Biological Process	GO:0043067~regulation of programmed cell death	3	0.411523	0.0292369	BNIP3L, CXCR4, ZDHHC17	10.8033	1	0.690646	0.681854
ALS	Up	Biological Process	GO:0009048~dosage compensation by inactivation of X chromosome	3	0.411523	0.0292369	SMCHD1, RBM15, YTHDC1	10.8033	1	0.690646	0.681854
ALS	Up	Biological Process	GO:0008285~negative regulation of cell population proliferation	24	3.29218	0.0295464	LYN, MAP2K1, BTG2, SMAD4, CDKN1B, GGNBP2, BTG1, AGTPBP1, DUSP1, PTEN, ADM, NMI, CGRRF1, PTGS2, THBS1, RB1CC1, FTH1, TP53INP1, ABI1, CYP1B1, RAF1, FNIP1, SKAP2, TLR2	1.59311	1	0.693109	0.684287
ALS	Up	Biological Process	GO:0007611~learning or memory	7	0.960219	0.0302406	PRNP, MME, CASP3, PTEN, ARL6IP5, LILRB2, PICALM	2.96561	1	0.7	0.69109
ALS	Up	Biological Process	GO:0045948~positive regulation of translational initiation	4	0.548697	0.0304618	KHDRBS1, YTHDF3, RPS6KB1, UHMK1	5.76175	1	0.7	0.69109
ALS	Up	Biological Process	GO:0061952~midbody abscission	4	0.548697	0.0304618	VPS4B, CHMP1B, CHMP2B, CHMP5	5.76175	1	0.7	0.69109
ALS	Up	Biological Process	GO:0006338~chromatin remodeling	20	2.74348	0.0307766	SMARCE1, PRKAA1, CHD9, DYRK1A, PSIP1, DDX21, JMJD1C, DEK, BAZ1A, BAZ2B, CHD1, RSBN1, RPS6KA5, BTAF1, SLFN11, NFKBIZ, WAC, ATM, MAP3K7, SF3B1	1.67981	1	0.702454	0.693512
ALS	Up	Biological Process	GO:0045944~positive regulation of transcription by RNA polymerase II	57	7.81893	0.0310951	ARF4, HEXB, HMGB2, SLC40A1, PSIP1, ARID4A, UBP1, UBE3A, LITAF, HHEX, PPP3CB, RPS6KA5, TBK1, NAMPT, GPBP1, NFKBIZ, HTATIP2, NCK1, DDX17, ACTR2, SLC30A9, CHUK, RIPK2, UBE2E1, VEZF1, FOS, GTF2F2, SIRT1, RUNX2, ELF1, SLTM, NCOA7, RAF1, TLR4, RHOQ, TLR2, RNASEL, CEBPD, CBFB, DDX21, PURB, BCLAF1, SF3B1, SMAD4, STAT1, CNBP, DEK, SMAD5, FUBP3, CCPG1, SP3, MKRN2, TAF7, ATM, LPIN1, CRLF3, NFE2L2	1.3074	1	0.704962	0.695988
ALS	Up	Biological Process	GO:0043001~Golgi to plasma membrane protein transport	5	0.685871	0.0320034	GOLPH3, RAB31, GOLGA7, OPTN, RAB11A	4.11554	1	0.720077	0.710911
ALS	Up	Biological Process	GO:0071560~cellular response to transforming growth factor beta stimulus	7	0.960219	0.0321882	SMAD4, APAF1, NFKBIZ, FOS, PAK2, ZFP36L2, ZFP36L1	2.92263	1	0.720077	0.710911
ALS	Up	Biological Process	GO:0031623~receptor internalization	6	0.823045	0.0335815	RALA, RAB31, ADM, RAB5A, SCYL2, PICALM	3.32409	1	0.746305	0.736805
ALS	Up	Biological Process	GO:0071222~cellular response to lipopolysaccharide	13	1.78326	0.0345539	ABCA1, DEFA4, HMGB2, LY96, IRAK3, LILRB2, LITAF, MMP9, FCAR, NFKBIZ, PDE4B, TLR4, CHMP5	1.96081	1	0.762897	0.753185
ALS	Up	Biological Process	GO:1903955~positive regulation of protein targeting to mitochondrion	5	0.685871	0.0350497	SH3GLB1, NPEPPS, LEPROT, PRKAA1, FBXW7	4.00122	1	0.763858	0.754135
ALS	Up	Biological Process	GO:0061025~membrane fusion	5	0.685871	0.0350497	RABEP1, GCA, SNAP23, UBE3A, STX11	4.00122	1	0.763858	0.754135
ALS	Up	Biological Process	GO:0002544~chronic inflammatory response	3	0.411523	0.0367395	NFKBIZ, THBS1, S100A8	9.60292	1	0.76817	0.758392
ALS	Up	Biological Process	GO:0060544~regulation of necroptotic process	3	0.411523	0.0367395	PELI1, BIRC2, BIRC3	9.60292	1	0.76817	0.758392
ALS	Up	Biological Process	GO:1904417~positive regulation of xenophagy	3	0.411523	0.0367395	TBK1, RIPK2, OPTN	9.60292	1	0.76817	0.758392
ALS	Up	Biological Process	GO:0097345~mitochondrial outer membrane permeabilization	3	0.411523	0.0367395	BNIP3L, RHOT1, BID	9.60292	1	0.76817	0.758392
ALS	Up	Biological Process	GO:0042542~response to hydrogen peroxide	5	0.685871	0.0382582	PRDX3, STAT1, CASP3, UBE3A, SIRT1	3.89308	1	0.76817	0.758392
ALS	Up	Biological Process	GO:0046326~positive regulation of glucose import	5	0.685871	0.0382582	OSBPL8, RNASEL, IRS2, RHOQ, NFE2L2	3.89308	1	0.76817	0.758392
ALS	Up	Biological Process	GO:0032570~response to progesterone	5	0.685871	0.0382582	PTGER2, UBE3A, FOS, THBS1, TLR2	3.89308	1	0.76817	0.758392
ALS	Up	Biological Process	GO:0045184~establishment of protein localization	5	0.685871	0.0382582	RAP2A, PLEKHA1, CHMP1B, DERL1, CRIPT	3.89308	1	0.76817	0.758392
ALS	Up	Biological Process	GO:0006968~cellular defense response	6	0.823045	0.0386534	C5AR1, LY96, VEZF1, MNDA, LILRB2, CCR2	3.20097	1	0.76817	0.758392
ALS	Up	Biological Process	GO:0048278~vesicle docking	4	0.548697	0.0391135	STX16, STX6, STX3, STX11	5.23796	1	0.76817	0.758392
ALS	Up	Biological Process	GO:0005978~glycogen biosynthetic process	4	0.548697	0.0391135	UGP2, AGL, PGM2, ACADM	5.23796	1	0.76817	0.758392
ALS	Up	Biological Process	GO:0032874~positive regulation of stress-activated MAPK cascade	4	0.548697	0.0391135	PDCD10, RIPK2, ARL6IP5, TLR4	5.23796	1	0.76817	0.758392
ALS	Up	Biological Process	GO:0030520~estrogen receptor signaling pathway	4	0.548697	0.0391135	DDX17, DDX5, NCOA4, TAF7	5.23796	1	0.76817	0.758392
ALS	Up	Biological Process	GO:2000377~regulation of reactive oxygen species metabolic process	4	0.548697	0.0391135	ARF4, CYP1B1, PRCP, BIRC2	5.23796	1	0.76817	0.758392
ALS	Up	Biological Process	GO:0043200~response to amino acid	4	0.548697	0.0391135	LYN, CDKN1B, CHUK, CASP3	5.23796	1	0.76817	0.758392
ALS	Up	Biological Process	GO:0060324~face development	4	0.548697	0.0391135	MKKS, MAP2K1, ZFAND5, RAF1	5.23796	1	0.76817	0.758392
ALS	Up	Biological Process	GO:0010821~regulation of mitochondrion organization	4	0.548697	0.0391135	GOLPH3, SLC30A9, RHOT1, VPS35	5.23796	1	0.76817	0.758392
ALS	Up	Biological Process	GO:0043029~T cell homeostasis	5	0.685871	0.0416293	PPP2CA, PPP3CB, PPP2R3C, CASP3, IL7R	3.79063	1	0.812855	0.802507
ALS	Up	Biological Process	GO:0019221~cytokine-mediated signaling pathway	11	1.50892	0.0437409	IFNGR1, IL10RB, RIPK2, IFNGR2, NFKBIZ, IRAK3, LILRB2, IL7R, CD44, CCR2, LILRA5	2.04449	1	0.833141	0.822536
ALS	Up	Biological Process	GO:0002223~stimulatory C-type lectin receptor signaling pathway	4	0.548697	0.0438566	LYN, CLEC7A, MAP3K7, PAK2	5.01022	1	0.833141	0.822536
ALS	Up	Biological Process	GO:1904263~positive regulation of TORC1 signaling	6	0.823045	0.044168	RRAGA, TBK1, RPS6KB1, CSNK1A1, WAC, FNIP1	3.08665	1	0.833141	0.822536
ALS	Up	Biological Process	GO:0005980~glycogen catabolic process	3	0.411523	0.044888	AGL, PGM2, PYGL	8.64263	1	0.833141	0.822536
ALS	Up	Biological Process	GO:0001893~maternal placenta development	3	0.411523	0.044888	PRDX3, TMED2, PRDM1	8.64263	1	0.833141	0.822536
ALS	Up	Biological Process	GO:2000563~positive regulation of CD4-positive, alpha-beta T cell proliferation	3	0.411523	0.044888	RIPK2, CD55, TGFBR2	8.64263	1	0.833141	0.822536
ALS	Up	Biological Process	GO:0071223~cellular response to lipoteichoic acid	3	0.411523	0.044888	RIPK2, TLR4, TLR2	8.64263	1	0.833141	0.822536
ALS	Up	Biological Process	GO:0034121~regulation of toll-like receptor signaling pathway	3	0.411523	0.044888	S100A8, BIRC2, BIRC3	8.64263	1	0.833141	0.822536
ALS	Up	Biological Process	GO:0071044~histone mRNA catabolic process	3	0.411523	0.044888	XRN1, ATM, DCP2	8.64263	1	0.833141	0.822536
ALS	Up	Biological Process	GO:0035556~intracellular signal transduction	23	3.15501	0.04669	SMAD4, PRKAA1, CAB39, PDPK1, AKAP7, IRAK3, STK4, SRPK1, LAT2, PPP2CA, SDCBP, SNRK, RRAGA, RPS6KA5, AKAP11, PDCD10, PRKAR1A, RASA1, STK17B, ARHGEF3, PAK2, PAG1, SOCS4	1.5338	1	0.861851	0.85088
ALS	Up	Biological Process	GO:0009612~response to mechanical stimulus	6	0.823045	0.0470929	PTGER4, BTG2, ITGAM, RPS6KB1, STAT1, THBS1	3.0325	1	0.864342	0.853339
ALS	Up	Biological Process	GO:0006955~immune response	26	3.56653	0.0478195	PTGER4, C5AR1, CXCR4, THBS1, FCAR, CTSS, TNFSF13B, FCGR3B, IL18RAP, FTH1, TNFSF10, MAP3K7, TRIM22, CTSC, CCR2, CHUK, IL10RB, IFI44, HLA-C, LILRB2, TLR1, HLA-DRA, IL7R, TLR4, IL18R1, TLR2	1.48322	1	0.864342	0.853339
ALS	Up	Biological Process	GO:0032465~regulation of cytokinesis	5	0.685871	0.0488589	KLHL9, SH3GLB1, SNRK, CALM2, RAB11A	3.60109	1	0.864342	0.853339
ALS	Up	Biological Process	GO:0140467~integrated stress response signaling	4	0.548697	0.0488719	CEBPD, FOS, OMA1, NFE2L2	4.80146	1	0.864342	0.853339
ALS	Up	Biological Process	GO:0039702~viral budding via host ESCRT complex	4	0.548697	0.0488719	VPS4B, CHMP1B, CHMP2B, CHMP5	4.80146	1	0.864342	0.853339
ALS	Up	Biological Process	GO:0038095~Fc-epsilon receptor signaling pathway	4	0.548697	0.0488719	LYN, MAP2K4, MAP3K1, MAP3K7	4.80146	1	0.864342	0.853339
ALS	Up	Biological Process	GO:0031954~positive regulation of protein autophosphorylation	4	0.548697	0.0488719	RAP2A, RASSF2, NBN, CALM2	4.80146	1	0.864342	0.853339
ALS	Up	Biological Process	GO:0030521~androgen receptor signaling pathway	4	0.548697	0.0488719	DDX17, DDX5, RNF14, UBE3A	4.80146	1	0.864342	0.853339
ALS	Up	Biological Process	GO:0008360~regulation of cell shape	10	1.37174	0.0510214	GNA13, MKLN1, ANXA1, RASA1, HEXB, PLXNC1, ARHGAP15, RHOQ, ZMPSTE24, CDC42SE2	2.08759	1	0.897658	0.886231
ALS	Up	Biological Process	GO:0006417~regulation of translation	8	1.09739	0.0515137	MTPN, BCLAF1, EIF4E3, SERBP1, PUM1, CNOT8, ZFP36L1, PUM2	2.37598	1	0.901622	0.890145
ALS	Up	Biological Process	GO:0038196~type III interferon-mediated signaling pathway	3	0.411523	0.0536289	IFNGR1, IL10RB, IFNGR2	7.85693	1	0.910113	0.898528
ALS	Up	Biological Process	GO:0072091~regulation of stem cell proliferation	3	0.411523	0.0536289	HMGB2, ZFP36L1, TGFBR2	7.85693	1	0.910113	0.898528
ALS	Up	Biological Process	GO:2000271~positive regulation of fibroblast apoptotic process	3	0.411523	0.0536289	BTG1, STK17B, BID	7.85693	1	0.910113	0.898528
ALS	Up	Biological Process	GO:0061763~multivesicular body-lysosome fusion	3	0.411523	0.0536289	CHMP1B, CHMP2B, CHMP5	7.85693	1	0.910113	0.898528
ALS	Up	Biological Process	GO:0090161~Golgi ribbon formation	3	0.411523	0.0536289	GOLPH3, OPTN, TMED5	7.85693	1	0.910113	0.898528
ALS	Up	Biological Process	GO:0051469~vesicle fusion with vacuole	3	0.411523	0.0536289	CHMP1B, CHMP2B, CHMP5	7.85693	1	0.910113	0.898528
ALS	Up	Biological Process	GO:0060907~positive regulation of macrophage cytokine production	4	0.548697	0.0541542	RIPK2, SIRT1, TLR4, RTN4	4.6094	1	0.910113	0.898528
ALS	Up	Biological Process	GO:1901673~regulation of mitotic spindle assembly	4	0.548697	0.0541542	VPS4B, CHMP1B, CHMP2B, CHMP5	4.6094	1	0.910113	0.898528
ALS	Up	Biological Process	GO:0007584~response to nutrient	6	0.823045	0.0565412	APAF1, ACSL1, STAT1, AGL, CYP1B1, TFAM	2.88088	1	0.939467	0.927508
ALS	Up	Biological Process	GO:0042110~T cell activation	6	0.823045	0.0565412	PPP3CB, PTPRC, CLEC7A, AZI2, CD44, NCK1	2.88088	1	0.939467	0.927508
ALS	Up	Biological Process	GO:0032733~positive regulation of interleukin-10 production	5	0.685871	0.0567351	CLEC7A, CD46, TLR4, TLR2, LILRA5	3.42961	1	0.939467	0.927508
ALS	Up	Biological Process	GO:0030308~negative regulation of cell growth	9	1.23457	0.0572898	SMAD4, CDKN1B, BTG1, BCL6, PPT1, OSGIN2, CRLF3, CGRRF1, RTN4	2.16066	1	0.944024	0.932007
ALS	Up	Biological Process	GO:0032088~negative regulation of NF-kappaB transcription factor activity	7	0.960219	0.059037	NLRP12, CHUK, CARD8, TAX1BP1, CYP1B1, IRAK3, SIRT1	2.52077	1	0.95021	0.938114
ALS	Up	Biological Process	GO:0035023~regulation of Rho protein signal transduction	4	0.548697	0.0596973	TAGAP, RAF1, NCK1, CDC42SE2	4.43212	1	0.95021	0.938114
ALS	Up	Biological Process	GO:0060586~multicellular organismal-level iron ion homeostasis	4	0.548697	0.0596973	SLC40A1, CYBRD1, FBXL5, PICALM	4.43212	1	0.95021	0.938114
ALS	Up	Biological Process	GO:0048208~COPII vesicle coating	4	0.548697	0.0596973	SAR1B, PDCD6, TMED2, KLHL12	4.43212	1	0.95021	0.938114
ALS	Up	Biological Process	GO:0050853~B cell receptor signaling pathway	6	0.823045	0.0599155	LYN, LAT2, PTPRC, PLEKHA1, BANK1, MNDA	2.83365	1	0.95021	0.938114
ALS	Up	Biological Process	GO:0070534~protein K63-linked ubiquitination	6	0.823045	0.0599155	HECTD1, UBE2N, PELI1, UBE2G1, NBN, TRIM22	2.83365	1	0.95021	0.938114
ALS	Up	Biological Process	GO:0042102~positive regulation of T cell proliferation	6	0.823045	0.0599155	PTPRC, ANXA1, LILRB2, CD46, TNFSF13B, NCK1	2.83365	1	0.95021	0.938114
ALS	Up	Biological Process	GO:0007254~JNK cascade	6	0.823045	0.0599155	PTGER4, MAP2K4, RIPK2, TRIB1, MAP3K7, TLR4	2.83365	1	0.95021	0.938114
ALS	Up	Biological Process	GO:0050727~regulation of inflammatory response	8	1.09739	0.0614622	PSMA6, ANXA1, BCL6, CASP4, PTGS2, BIRC2, CCR2, BIRC3	2.28188	1	0.970184	0.957834
ALS	Up	Biological Process	GO:0045727~positive regulation of translation	7	0.960219	0.0619847	FXR1, SERP1, YTHDF3, RPS6KB1, CYP1B1, THBS1, EIF4G2	2.48965	1	0.97388	0.961483
ALS	Up	Biological Process	GO:0000729~DNA double-strand break processing	3	0.411523	0.0629114	UBE2N, ATM, NBN	7.20219	1	0.974838	0.962429
ALS	Up	Biological Process	GO:2000637~positive regulation of miRNA-mediated gene silencing	3	0.411523	0.0629114	FXR1, PUM1, PUM2	7.20219	1	0.974838	0.962429
ALS	Up	Biological Process	GO:0006613~cotranslational protein targeting to membrane	3	0.411523	0.0629114	TRAM1, SSR1, SEC62	7.20219	1	0.974838	0.962429
ALS	Up	Biological Process	GO:0006406~mRNA export from nucleus	6	0.823045	0.063402	UPF2, SMG1, HHEX, XPO1, YTHDC1, THOC7	2.78794	1	0.977954	0.965505
ALS	Up	Biological Process	GO:0007080~mitotic metaphase chromosome alignment	5	0.685871	0.0652497	VPS4B, CHMP1B, CHMP2B, RAB11A, CHMP5	3.27372	1	1	0.987563
ALS	Up	Biological Process	GO:0016477~cell migration	16	2.19479	0.0656208	ARF4, BTG1, CD93, PDPK1, PTEN, ARPC5, THBS1, MMP9, GOLPH3, SLTM, RPS6KB1, RASA1, CD47, CD44, NCK1, NDEL1	1.64036	1	1	0.987563
ALS	Up	Biological Process	GO:2000473~positive regulation of hematopoietic stem cell migration	2	0.274348	0.0681223	PTPRC, CCR2	28.8088	1	1	0.987563
ALS	Up	Biological Process	GO:0042495~detection of triacyl bacterial lipopeptide	2	0.274348	0.0681223	TLR1, TLR2	28.8088	1	1	0.987563
ALS	Up	Biological Process	GO:0016046~detection of fungus	2	0.274348	0.0681223	CLEC7A, TLR4	28.8088	1	1	0.987563
ALS	Up	Biological Process	GO:0033364~mast cell secretory granule organization	2	0.274348	0.0681223	SRGN, LYST	28.8088	1	1	0.987563
ALS	Up	Biological Process	GO:1903974~positive regulation of cellular response to macrophage colony-stimulating factor stimulus	2	0.274348	0.0681223	TLR4, TLR2	28.8088	1	1	0.987563
ALS	Up	Biological Process	GO:0071387~cellular response to cortisol stimulus	2	0.274348	0.0681223	KLF9, CYP1B1	28.8088	1	1	0.987563
ALS	Up	Biological Process	GO:0010935~regulation of macrophage cytokine production	2	0.274348	0.0681223	LITAF, UBE2J1	28.8088	1	1	0.987563
ALS	Up	Biological Process	GO:0045892~negative regulation of DNA-templated transcription	28	3.84088	0.0691032	KHDRBS1, CDKN1B, CEBPD, NAB1, HMGB2, ARID4A, HHEX, BCLAF1, BTAF1, RPS6KA5, BASP1, CREG1, TRIM22, SMARCE1, SMAD4, ZNF281, ARID5B, SIRT1, RUNX2, ELF2, BCL6, SP3, ZNF217, TAF7, RCOR3, ZMYND11, TRIM33, CDK5R1	1.40776	1	1	0.987563
ALS	Up	Biological Process	GO:0071364~cellular response to epidermal growth factor stimulus	5	0.685871	0.0697427	PDPK1, FOS, PTPN12, ZFP36L2, ZFP36L1	3.20097	1	1	0.987563
ALS	Up	Biological Process	GO:0042552~myelination	6	0.823045	0.0707098	GALC, MAP2K1, HEXB, NAB1, ORMDL1, RAF1	2.70082	1	1	0.987563
ALS	Up	Biological Process	GO:0030097~hemopoiesis	6	0.823045	0.0707098	TIPARP, IL7R, ZFP36L2, RUNX2, CCR2, PICALM	2.70082	1	1	0.987563
ALS	Up	Biological Process	GO:0050731~positive regulation of peptidyl-tyrosine phosphorylation	7	0.960219	0.0713407	PRNP, PTPRC, BANK1, RIPK2, HTR2A, PAK2, CD44	2.40073	1	1	0.987563
ALS	Up	Biological Process	GO:0001889~liver development	7	0.960219	0.0713407	UPF2, SLTM, RB1CC1, SP3, ARID5B, ACADM, ZMPSTE24	2.40073	1	1	0.987563
ALS	Up	Biological Process	GO:0032436~positive regulation of proteasomal ubiquitin-dependent protein catabolic process	7	0.960219	0.0713407	HECTD1, RNF14, CSNK1A1, RNF19A, TRIB1, SOCS4, PIAS1	2.40073	1	1	0.987563
ALS	Up	Biological Process	GO:0042832~defense response to protozoan	4	0.548697	0.07154	CLEC7A, ARG1, GBP1, LYST	4.11554	1	1	0.987563
ALS	Up	Biological Process	GO:0016311~dephosphorylation	8	1.09739	0.0725077	DUSP11, DUSP12, PTPRE, PPP3CB, RNGTT, PTPRC, DUSP1, PTPN12	2.19495	1	1	0.987563
ALS	Up	Biological Process	GO:0031629~synaptic vesicle fusion to presynaptic active zone membrane	3	0.411523	0.0726876	SNAP23, STX3, STX11	6.64818	1	1	0.987563
ALS	Up	Biological Process	GO:0016050~vesicle organization	3	0.411523	0.0726876	SAR1B, SNX10, EPS15	6.64818	1	1	0.987563
ALS	Up	Biological Process	GO:0097242~amyloid-beta clearance	3	0.411523	0.0726876	ITGAM, MME, C5AR1	6.64818	1	1	0.987563
ALS	Up	Biological Process	GO:0045071~negative regulation of viral genome replication	5	0.685871	0.0743904	FAM111A, RNASEL, ZC3HAV1, APOBEC3A, SRPK1	3.13139	1	1	0.987563
ALS	Up	Biological Process	GO:0001570~vasculogenesis	6	0.823045	0.07453	TIPARP, FBXW7, RASA1, ADM, ZFP36L1, TGFBR2	2.65927	1	1	0.987563
ALS	Up	Biological Process	GO:0046777~protein autophosphorylation	10	1.37174	0.0750111	LYN, SMG1, PDPK1, STK17B, DYRK1A, ATM, STK4, PAK2, HTATIP2, UHMK1	1.93347	1	1	0.987563
ALS	Up	Biological Process	GO:0006997~nucleus organization	4	0.548697	0.0778251	VPS4B, CHMP1B, CHMP2B, CHMP5	3.97362	1	1	0.987563
ALS	Up	Biological Process	GO:0035458~cellular response to interferon-beta	4	0.548697	0.0778251	IFNAR2, STAT1, MNDA, CALM2	3.97362	1	1	0.987563
ALS	Up	Biological Process	GO:0030968~endoplasmic reticulum unfolded protein response	5	0.685871	0.0791906	SERP1, DERL1, YOD1, NFE2L2, HERPUD1	3.06476	1	1	0.987563
ALS	Up	Biological Process	GO:0042100~B cell proliferation	5	0.685871	0.0791906	PTPRC, BCL6, NFKBIZ, IL7R, TNFSF13B	3.06476	1	1	0.987563
ALS	Up	Biological Process	GO:0007259~cell surface receptor signaling pathway via JAK-STAT	5	0.685871	0.0791906	IFNAR2, STAT1, NMI, CCR2, PIAS1	3.06476	1	1	0.987563
ALS	Up	Biological Process	GO:1901224~positive regulation of non-canonical NF-kappaB signal transduction	6	0.823045	0.0824997	NLRP12, NMI, MAP3K7, TLR4, IL18R1, TLR2	2.57989	1	1	0.987563
ALS	Up	Biological Process	GO:0001817~regulation of cytokine production	6	0.823045	0.0824997	LYN, ELF1, BCL6, BTN2A1, ZBTB34, LITAF	2.57989	1	1	0.987563
ALS	Up	Biological Process	GO:0006839~mitochondrial transport	3	0.411523	0.0829122	SLC25A20, SLC25A46, TMEM14C	6.17331	1	1	0.987563
ALS	Up	Biological Process	GO:0071498~cellular response to fluid shear stress	3	0.411523	0.0829122	PTGS2, MTSS1, NFE2L2	6.17331	1	1	0.987563
ALS	Up	Biological Process	GO:0033120~positive regulation of RNA splicing	3	0.411523	0.0829122	DYRK1A, SLC38A2, RBM22	6.17331	1	1	0.987563
ALS	Up	Biological Process	GO:0060337~type I interferon-mediated signaling pathway	5	0.685871	0.084141	IFNAR2, TBK1, STAT1, AZI2, TANK	3.00091	1	1	0.987563
ALS	Up	Biological Process	GO:0051179~localization	4	0.548697	0.0843424	CDKN1B, ANXA1, PTEN, PAK2	3.84117	1	1	0.987563
ALS	Up	Biological Process	GO:0050830~defense response to Gram-positive bacterium	9	1.23457	0.0856177	TBK1, RIPK2, DEFA4, CASP4, C5AR1, HMGB2, PGLYRP1, IL7R, TLR2	1.97923	1	1	0.987563
ALS	Up	Biological Process	GO:0031647~regulation of protein stability	7	0.960219	0.0886339	SH3GLB1, RNF149, CASP3, CMTM6, PTEN, VPS35, B4GALT5	2.26586	1	1	0.987563
ALS	Up	Biological Process	GO:0001666~response to hypoxia	11	1.50892	0.0888671	SMAD4, PRKAA1, APAF1, CASP3, TFAM, CXCR4, ADM, ATM, THBS1, BIRC2, TLR2	1.79037	1	1	0.987563
ALS	Up	Biological Process	GO:0045824~negative regulation of innate immune response	4	0.548697	0.0910839	USP38, IRAK3, NMI, CEP63	3.71726	1	1	0.987563
ALS	Up	Biological Process	GO:0045740~positive regulation of DNA replication	4	0.548697	0.0910839	MAP2K4, CDKN1B, BAZ1A, LPIN1	3.71726	1	1	0.987563
ALS	Up	Biological Process	GO:0006893~Golgi to plasma membrane transport	4	0.548697	0.0910839	RABEP1, EXOC6, GOLGA7, EXOC1	3.71726	1	1	0.987563
ALS	Up	Biological Process	GO:0008089~anterograde axonal transport	4	0.548697	0.0910839	RAB21, AP3M1, SPAST, ARL8B	3.71726	1	1	0.987563
ALS	Up	Biological Process	GO:0045930~negative regulation of mitotic cell cycle	4	0.548697	0.0910839	BTG2, CDKN1B, BTG1, ANGEL2	3.71726	1	1	0.987563
ALS	Up	Biological Process	GO:0002430~complement receptor mediated signaling pathway	3	0.411523	0.0935425	ITGAM, C5AR1, FPR2	5.76175	1	1	0.987563
ALS	Up	Biological Process	GO:0043518~negative regulation of DNA damage response, signal transduction by p53 class mediator	3	0.411523	0.0935425	DYRK1A, SIRT1, CD44	5.76175	1	1	0.987563
ALS	Up	Biological Process	GO:0050848~regulation of calcium-mediated signaling	3	0.411523	0.0935425	TMBIM4, CALM2, GBP1	5.76175	1	1	0.987563
ALS	Up	Biological Process	GO:0060070~canonical Wnt signaling pathway	8	1.09739	0.0944797	FRAT1, FRAT2, RYK, VPS4B, SIAH1, PTEN, STK4, RAB5A	2.05777	1	1	0.987563
ALS	Up	Biological Process	GO:0032418~lysosome localization	4	0.548697	0.0980413	SPAG9, TMEM106B, ARL8B, NDEL1	3.60109	1	1	0.987563
ALS	Up	Biological Process	GO:0070050~neuron cellular homeostasis	4	0.548697	0.0980413	PRKAA1, HEXB, CHMP2B, TMEM106B	3.60109	1	1	0.987563
ALS	Up	Biological Process	GO:0005977~glycogen metabolic process	4	0.548697	0.0980413	PPP1CB, PPP1CC, UGP2, PYGL	3.60109	1	1	0.987563
ALS	Up	Biological Process	GO:0001569~branching involved in blood vessel morphogenesis	4	0.548697	0.0980413	GNA13, RBM15, STK4, TGFBR2	3.60109	1	1	0.987563
ALS	Up	Biological Process	GO:0046856~phosphatidylinositol dephosphorylation	4	0.548697	0.0980413	SACM1L, PTEN, MTMR9, MTMR6	3.60109	1	1	0.987563
ALS	Up	Biological Process	GO:0008286~insulin receptor signaling pathway	6	0.823045	0.0997274	PDPK1, PDK4, IRS2, RAF1, RHOQ, NDEL1	2.43454	1	1	0.987563
ALS	Up	Biological Process	GO:0048013~ephrin receptor signaling pathway	5	0.685871	0.0998668	LYN, RASA1, MMP9, NCK1, CDK5R1	2.82439	1	1	0.987563
ALS	Up	Component Cellular	GO:0005829~cytosol	311	42.6612	6.75333e-22	EIF4A2, VPS29, MTRR, SMC4, IFIT2, HERC4, PCMT1, EFR3A, PSMD6, FRAT1, RASSF2, FRAT2, TBK1, FTH1, GPBP1, NAMPT, ARFIP1, CPNE3, VPS35, VPS36, TRIM22, DDX17, GABARAPL2, ATG3, MBNL1, ATP6V1G1, RPL22, YOD1, DICER1, RUNX2, RBP7, RRAGA, XRN1, PRKAR1A, CLNS1A, TFAM, RPL27, TRIB1, OPTN, SKAP2, TMEM87A, STXBP3, SAR1B, MTMR9, VPS26A, ZC3HAV1, IQGAP2, SAMSN1, C9ORF72, MTMR6, SNX3, PRDX3, FXR1, COMMD8, LDHA, C…	1.60378	3.9507e-19	3.9507e-19	3.63329e-19
ALS	Up	Component Cellular	GO:0005737~cytoplasm	287	39.369	2.03271e-13	RCBTB2, IFIT2, HERC4, PCMT1, FRAT1, RPS6KA5, RASSF2, PPP4R1, FRAT2, TBK1, FTH1, NAMPT, CPNE3, DIP2B, TRIM22, DDX17, GABARAPL2, ATG3, MBNL1, MBNL2, RPL22, YOD1, DICER1, RUNX2, RRAGA, PRKAR1A, FEZ2, JTB, RPL27, TRIB1, OPTN, SKAP2, GGNBP2, MTMR9, FPR2, ZC3HAV1, IQGAP2, SAMSN1, C9ORF72, MTMR6, MTDH, SNX3, C12ORF57, PRDX3, FXR1, LDHA, CYB5R4, SPAST, ZNHIT3, PPCS, PDCD10, S100A12, BTF3, LYN, SIAH1, IFI…	1.45301	1.1892e-10	5.94568e-11	5.46799e-11
ALS	Up	Component Cellular	GO:0005654~nucleoplasm	215	29.4925	2.92574e-12	MTRR, JMJD1C, THUMPD1, SMC4, PNN, PSMD6, RPS6KA5, RASSF2, TBK1, CPNE3, TRIM22, DDX17, MBNL1, MBNL2, ZNF281, DNTTIP1, MED4, RUNX2, UHMK1, RRAGA, CLNS1A, RPL27, ASF1A, CGGBP1, OPTN, SKAP2, ZNF22, ZNF25, PRDX3, COMMD8, SPAST, RDH14, RBM12, ARGLU1, LYN, ZRANB2, NMI, PUM1, SRPK1, FAM111A, ARL2BP, FUBP3, RPS29, HBP1, ATM, RCOR3, CALM2, APOBEC3A, RPS23, SMG1, CDKN1B, BTG1, SLC44A1, LITAF, CLINT1, PPP3CB…	1.55414	1.71158e-09	5.7052e-10	5.24683e-10
ALS	Up	Component Cellular	GO:0070062~extracellular exosome	133	18.2442	4.33167e-10	PDCD6, SPPL2A, GHITM, PPP1CB, NPEPPS, PCMT1, BASP1, FTH1, TUBB1, NAMPT, TNFSF10, VPS35, CPNE3, DIP2B, PGLYRP1, VPS36, GOLGA7, ATP6V1G1, ENTPD1, RPL22, HLA-C, DICER1, SYPL1, CMPK1, RPL27, DSC2, S100A8, ARL8B, ATP6V1A, DDX5, STXBP3, GLO1, IQGAP2, ZMPSTE24, SNX3, SDCBP, LDHA, SPAST, PDCD10, LYN, PRNP, DSTN, CYBRD1, RAB27A, PILRA, ARPC5, PTPRC, RPS29, CPD, CHMP2B, PPT1, UBE2N, HLA-DRA, RAB5A, ITM2B, …	1.71587	2.53403e-07	5.56497e-08	5.11787e-08
ALS	Up	Component Cellular	GO:0016020~membrane	246	33.7449	4.75639e-10	GHITM, PNN, FTH1, TNFSF10, ARL6IP5, CYP1B1, DIP2B, SEC62, SLC35A5, ARL6IP6, DDX17, ENTPD1, C5ORF15, ALG6, ACSL1, SACM1L, HLA-C, SCAMP1, MED4, XRN1, PRKAR1A, JTB, RPL27, FAM76B, TMEM126B, SLC22A4, MTMR9, OMA1, FPR2, IQGAP2, MTMR6, ZMPSTE24, UBE2J1, MTDH, FXR1, LDHA, SPAST, RAB11FIP1, RHOT1, SSR1, RDH14, ABCA1, SLC35E3, RAB27A, PILRA, NMI, FUBP3, PPT1, CALM2, ITM2B, RPS23, ARF4, TRAM1, SLC44A1, HEX…	1.41962	2.78249e-07	5.56497e-08	5.11787e-08
ALS	Up	Component Cellular	GO:0005634~nucleus	288	39.5062	6.24608e-10	SMC4, FRAT1, RPS6KA5, RASSF2, FRAT2, FTH1, GPBP1, CPNE3, DIP2B, CCNL1, VPS36, TRIM22, DDX17, MBNL1, MBNL2, ZNF281, RPL22, IFRD1, DNTTIP1, YOD1, DICER1, MED4, RUNX2, UHMK1, RBP7, RRAGA, XRN1, CLNS1A, TFAM, RPL27, TRIB1, ASF1A, CGGBP1, OPTN, ZNF277, GGNBP2, ZNF22, BAZ2B, ZC3HAV1, SAMSN1, ZNF25, C9ORF72, GMCL1, UBE2J1, MTDH, FXR1, LDHA, SPAST, ZNHIT3, PPCS, S100A12, RDH14, BTF3, LYN, TIPARP, SIAH1, …	1.35867	3.65396e-07	6.08993e-08	5.60065e-08
ALS	Up	Component Cellular	GO:0005783~endoplasmic reticulum	76	10.4252	2.06375e-07	TRAM1, PDCD6, PDE3B, GIMAP2, SNX10, IFIT2, HERPUD1, SPTLC1, SERP1, CASP4, DSE, TMED2, SDF2, SEC62, TMED7, CLIC1, TMED5, NCK1, BNIP3L, SLC30A9, MAP2K1, CAMLG, ACSL1, RIPK2, ELOVL5, CCDC115, FBXW7, IFNGR2, SACM1L, HLA-C, FOS, CGRRF1, RSBN1, CKAP4, EEF1G, RAB32, RCN2, RPL27, DSC2, SEC22C, DERL1, MTMR9, HSD17B12, HMGCR, HSD17B11, PTGS2, THBS1, MTMR6, RTN4, CLN5, MTDH, CYB5R4, SPAST, UBQLN1, SSR1, RDH…	1.86832	0.000120722	1.7247e-05	1.58614e-05
ALS	Up	Component Cellular	GO:0005794~Golgi apparatus	70	9.60219	9.16743e-07	CHIC2, PDE3B, LITAF, CLINT1, RASSF2, TMEM43, DSE, CA4, TMED2, NBN, TMED7, SCYL2, TMED5, TRIM22, SRGN, GABARAPL2, MAP2K1, MMD, FBXW7, SACM1L, HLA-C, ZDHHC17, TLR1, TPST1, TMBIM4, WDFY1, RAF1, OPTN, CD44, XPR1, TLR2, B4GALT5, TMEM87A, LEPROT, RGS19, STX16, COPB1, GNAI3, STX11, CLN5, AP3M1, PDCD10, PPP2R3C, ST8SIA4, STX6, TMEM209, CEPT1, MGAT2, GBP1, ABCA1, OSBPL9, ARFGEF1, LYN, SLC35A1, PRNP, SLC35…	1.8538	0.000536151	6.23132e-05	5.73069e-05
ALS	Up	Component Cellular	GO:0016607~nuclear speck	37	5.07545	9.58665e-07	DAZAP2, RBM25, DDX5, PRKAA1, YTHDC1, SMC4, NSL1, C12ORF57, DUSP11, PNN, PPP1CC, BCLAF1, HECTD1, BASP1, NFKBIZ, NAMPT, DHX15, CCNL1, SF3B1, SMNDC1, TRIM22, DDX17, BNIP3L, RBM15, WTAP, CSNK1A1, DYRK1A, THOC7, TOPORS, SRPK1, PIAS1, UHMK1, WAC, ZNF217, FAM76B, HBP1, MNDA	2.49502	0.000560662	6.23132e-05	5.73069e-05
ALS	Up	Component Cellular	GO:0030667~secretory granule membrane	16	2.19479	2.0069e-06	CD93, MME, COPB1, C5AR1, HLA-C, SLC2A3, IQGAP2, FCGR3B, RAB31, PTPRC, SELL, CA4, CD58, CD44, CD55, TLR2	4.56958	0.00117335	0.000117404	0.000107971
ALS	Up	Component Cellular	GO:0048471~perinuclear region of cytoplasm	52	7.13306	4.16267e-06	EIF4A2, YWHAB, PDCD6, HMGB2, CLINT1, TNFSF13B, CA4, PDE4B, VPS35, CLIC1, ANKRD13A, CCR2, RAB8B, UPF2, FBXW7, WRNIP1, DICER1, CKAP4, BANK1, EXOC6, TLR4, OPTN, EXOC1, MTPN, BRI3, STX16, MTMR9, MTMR6, CLN5, MTDH, FXR1, CYB5R4, SPAST, UBQLN1, STX6, BNIP2, PAK2, ABCA1, ARFGEF1, SPAG9, LYN, CRBN, STAT1, PUM2, RPS6KB1, CCNG1, SERBP1, S100P, FBXL5, CDK5R1, CPEB4, PICALM	1.99056	0.0024322	0.000221378	0.000203592
ALS	Up	Component Cellular	GO:0005768~endosome	29	3.97805	1.28494e-05	VPS29, LEPROT, CDKN1B, PDCD6, VPS4B, SLA, VPS26A, SNX10, CLINT1, C9ORF72, RAB21, SPAST, CREG1, LEPROTL1, VPS35, VPS36, RAB8B, ABCA1, ANXA1, CCDC115, RAB27A, RAB11A, TM9SF2, GOLPH3, RABEP1, CHMP2B, OCIAD1, TMEM106B, RAB5A	2.53694	0.00748879	0.00059565	0.000547794
ALS	Up	Component Cellular	GO:0035579~specific granule membrane	14	1.92044	1.32367e-05	CD53, ITGAM, CD93, CLEC12A, SNAP23, CMTM6, SLC2A3, FPR2, SCAMP1, CKAP4, FCAR, DEGS1, CD47, SLC15A4	4.48171	0.00771359	0.00059565	0.000547794
ALS	Up	Component Cellular	GO:1904813~ficolin-1-rich granule lumen	16	2.19479	2.51862e-05	ACTR2, CAB39, TNFAIP6, APAF1, AGL, FGL2, PYGL, ARPC5, MMP9, CTSS, PSMD6, QPCT, FTH1, PGM2, MNDA, YPEL5	3.72878	0.0146261	0.00105243	0.000967871
ALS	Up	Component Cellular	GO:0000139~Golgi membrane	47	6.44719	2.92126e-05	ATP6V1A, TMEM87A, ARF4, LEPROT, STX16, COPB1, GNAI3, UBE3A, LITAF, RAB21, CHSY1, PDCD10, DSE, ST8SIA4, STX6, TMED2, ARFIP1, MGAT2, TMED7, GBP1, GOLGA7, SLC35A5, CD55, ARFGEF1, SH3GLB1, GABARAPL2, SLC35A1, IFNGR2, TMEM50B, SACM1L, HLA-C, ZDHHC17, PJA2, RAB11A, TMCO1, TPST1, TMEM59, GOLPH3, TMBIM4, HLA-DRA, SEC22B, ACBD3, EBAG9, OPTN, ITM2B, SEC22C, B4GALT5	1.9284	0.0169444	0.00113929	0.00104776
ALS	Up	Component Cellular	GO:0005765~lysosomal membrane	31	4.2524	6.41713e-05	ATP6V1A, SAR1B, SPPL2A, GNAI3, LITAF, CLN5, AP3M1, CHMP1B, MFSD1, RDH14, VPS35, FNIP1, SPG11, SLC37A3, SLC15A4, SPAG9, LYN, ATP6V1G1, SLC31A2, MMD, CYBRD1, TMEM59, LMBRD1, RRAGA, OSTM1, CHMP2B, PPT1, TMEM106B, HLA-DRA, ARL8B, CHMP5	2.24085	0.0368455	0.00234626	0.00215776
ALS	Up	Component Cellular	GO:0043231~intracellular membrane-bounded organelle	55	7.54458	7.61314e-05	VPS29, CHIC2, CDKN1B, SPPL2A, AQP9, GIMAP4, LITAF, CLINT1, CTSS, TNFSF13B, FRAT1, MAP1LC3B, TBK1, XPO1, GPBP1, CYP1B1, TMED2, CTSC, AGTPBP1, CGRRF1, ZDHHC17, UHMK1, LMBRD1, RABEP1, WDFY1, SFT2D1, ATP6V1A, SAMD9, STX16, COPB1, PRCP, KLHL12, ABHD5, C9ORF72, PRDX3, BTAF1, RAB11FIP1, BNIP2, EPS15, NKTR, ABCA1, OSBPL9, LYN, OSBPL8, PRNP, FOXN2, RAB11A, GOLPH3, PPT1, ATM, MNDA, RAB5A, ITM2B, CDK5R1, PI…	1.75105	0.0435613	0.00261981	0.00240933
ALS	Up	Component Cellular	GO:0070821~tertiary granule membrane	11	1.50892	0.000186004	CD53, ITGAM, CD93, CLEC12A, COPB1, SNAP23, SLC2A3, LILRB2, CD47, FPR2, FCAR	4.38962	0.10311	0.00604512	0.00555945
ALS	Up	Component Cellular	GO:0005764~lysosome	25	3.42936	0.000199735	HEXB, CXCR4, VPS26A, C9ORF72, CTSS, CLN5, AP3M1, RB1CC1, MFSD1, VPS35, CTBS, VPS36, CTSC, CCDC115, RAB27A, GALC, RAB32, TMEM59, RRAGA, CHMP2B, OCIAD1, PPT1, TMEM106B, HLA-DRA, ARL8B	2.34173	0.110287	0.00614972	0.00565564
ALS	Up	Component Cellular	GO:0005769~early endosome	25	3.42936	0.000238023	VPS29, USP10, DERL1, CXCR4, VPS26A, RAB22A, SNX3, RAB21, PRDX3, AP3M1, STX6, VPS35, OSBPL9, SERPINB1, MAP2K1, ANXA1, MME, RAB32, RAB31, RABEP1, NUMB, WDFY1, RAB5A, TLR4, PICALM	2.31199	0.129998	0.00696219	0.00640283
ALS	Up	Component Cellular	GO:0005789~endoplasmic reticulum membrane	64	8.77915	0.000280419	TRAM1, PDCD6, PIGY, HERPUD1, SPTLC1, SERP1, TMEM43, RB1CC1, CASP4, DSE, ARL6IP5, CYP1B1, ANXA7, TMED2, SEC62, TMED7, SLC37A3, MAP3K7, TMED5, GABARAPL2, CAMLG, ALG6, ACSL1, ELOVL5, IFNGR2, SACM1L, PJA2, CKAP4, PIGB, LMBRD1, SEC22B, SEC22C, SAR1B, COPB1, DERL1, GNAI3, HSD17B12, HMGCR, PTGS2, RTN4, UBE2J1, ZMPSTE24, MTDH, RAB21, SDCBP, CYB5R4, SPAST, SSR1, RDH14, CEPT1, ABCA1, OSBPL8, TMEM50B, ORMDL…	1.58942	0.151316	0.00772386	0.00710331
ALS	Up	Component Cellular	GO:0045335~phagocytic vesicle	11	1.50892	0.00029047	ABCA1, RAB32, ATP6V1A, RAB31, STXBP3, STX6, RAB5A, CTSS, RAB22A, RAB11A, RAB8B	4.16159	0.156293	0.00772386	0.00710331
ALS	Up	Component Cellular	GO:0000151~ubiquitin ligase complex	13	1.78326	0.000588759	DYRK2, RNF14, UBE2E1, FBXO11, TOPORS, MKLN1, MAEA, MED30, RNF19A, UBE2N, FEM1C, FBXL5, YPEL5	3.29308	0.291443	0.0148241	0.0136331
ALS	Up	Component Cellular	GO:1904724~tertiary granule lumen	9	1.23457	0.00060817	ORM1, TNFAIP6, QPCT, FTH1, PGLYRP1, YPEL5, GOLGA7, MMP9, CTSS	4.68178	0.299449	0.0148241	0.0136331
ALS	Up	Component Cellular	GO:0030670~phagocytic vesicle membrane	11	1.50892	0.000711752	RAB32, TLR1, RAB31, RAB11FIP1, SNAP23, HLA-C, SEC22B, RAB5A, RAB22A, RAB8B, TLR2	3.72607	0.340665	0.016655	0.0153169
ALS	Up	Component Cellular	GO:0010008~endosome membrane	22	3.01783	0.000917649	ATP6V1A, VPS29, LEPROT, ANXA1, VPS4B, SPPL2A, LY96, VPS26A, RAB22A, SNX3, TM9SF2, CHMP1B, NUMB, HLA-DRA, VPS35, RFFL, MAP3K7, RAB5A, TLR4, SCYL2, ITM2B, RAB8B	2.24085	0.415542	0.0203824	0.0187449
ALS	Up	Component Cellular	GO:0090543~Flemming body	7	0.960219	0.000940727	RALA, VPS4B, USP3, STK17B, EXOC6, C9ORF72, EXOC1	5.99758	0.423387	0.0203824	0.0187449
ALS	Up	Component Cellular	GO:0030496~midbody	17	2.33196	0.000981921	SH3GLB1, USP10, VPS4B, GNAI3, TOPORS, KLHL9, PPP1CC, LYRM1, RAP2A, SPAST, ARL2BP, CHMP1B, CHMP2B, JTB, YPEL5, ARL8B, CHMP5	2.57932	0.43713	0.0205151	0.0188669
ALS	Up	Component Cellular	GO:0101003~ficolin-1-rich granule membrane	9	1.23457	0.00108526	CD93, COPB1, SLC2A3, PRCP, LILRB2, CD58, FPR2, CD55, FCAR	4.29803	0.470182	0.0218923	0.0201334
ALS	Up	Component Cellular	GO:0005770~late endosome	15	2.05761	0.00117745	VPS29, MAP2K1, KIDINS220, SPPL2A, DERL1, CXCR4, RAB27A, CTSS, RAB22A, RAB32, TMEM59, RNF149, CHMP2B, VPS35, ANKRD13A	2.74822	0.498029	0.0229602	0.0211156
ALS	Up	Component Cellular	GO:0005793~endoplasmic reticulum-Golgi intermediate compartment	10	1.37174	0.00179368	CCDC115, COPB1, STK17B, CA4, TMED2, SEC22B, TMED7, MTMR6, TMED5, CNIH4	3.59643	0.650149	0.0338485	0.0311291
ALS	Up	Component Cellular	GO:0031410~cytoplasmic vesicle	22	3.01783	0.00195288	SH3GLB1, GABARAPL2, SLC30A9, GGNBP2, MME, PDPK1, PDCD6, CXCR4, HTR2A, RAB11A, AP3M1, TMEM123, MAP1LC3B, SPAST, TP53INP1, NUMB, TAX1BP1, UBQLN1, ATM, GBP1, SPG11, DSC2	2.10817	0.681315	0.0357011	0.0328328
ALS	Up	Component Cellular	GO:0032991~protein-containing complex	39	5.34979	0.00251017	DAZAP2, KHDRBS1, CDKN1B, USP10, HMGB2, CXCR4, MTMR9, AKAP7, STK4, HIGD1A, PTGS2, TANK, ZMPSTE24, PRDX3, PPP1CC, XPO1, RASSF2, CASP4, UBQLN1, PPFIA1, SMARCE1, SH3GLB1, CRTAP, APAF1, KIDINS220, STAT1, FBXW7, RIPK2, CARD8, SMAD5, RAB11A, RABEP1, PRKAR1A, UBE2N, TFAM, CD69, CALM2, ASF1A, BIRC3	1.66098	0.770142	0.0444984	0.0409234
ALS	Up	Component Cellular	GO:0045121~membrane raft	17	2.33196	0.00259258	LYN, ABCA1, PRNP, MME, TGFBR2, LAT2, PPP2CA, TLR1, SDCBP, PTPRC, PPT1, CD48, RAB5A, CD55, RHOQ, PAG1, TLR2	2.34706	0.780988	0.0446076	0.0410237
ALS	Up	Component Cellular	GO:0042582~azurophil granule	4	0.548697	0.00401875	HEXB, DEFA4, SNAP23, STX3	11.6524	0.905173	0.0671705	0.0617739
ALS	Up	Component Cellular	GO:0005802~trans-Golgi network	16	2.19479	0.00423398	OSBPL9, ARFGEF1, MME, STX16, MS4A7, SCAMP1, RAB11A, RAB21, RAB32, MS4A6A, GOLPH3, CA4, STX6, ARL5A, OPTN, XPR1	2.30741	0.916435	0.0688021	0.0632744
ALS	Up	Component Cellular	GO:0030141~secretory granule	10	1.37174	0.00567564	SRGN, ATP6V1A, GZMK, SYPL1, STXBP3, RAB27A, SNX10, THBS1, PAK2, EBAG9	3.03449	0.964196	0.0897365	0.0825269
ALS	Up	Component Cellular	GO:0034774~secretory granule lumen	11	1.50892	0.00658577	PSMD6, SERPINB1, CAB39, APAF1, AGL, S100A12, PGM2, S100P, PYGL, ARPC5, S100A8	2.76243	0.979046	0.0983419	0.0904409
ALS	Up	Component Cellular	GO:0030906~retromer, cargo-selective complex	3	0.411523	0.00672423	VPS29, VPS26A, VPS35	21.8483	0.980687	0.0983419	0.0904409
ALS	Up	Component Cellular	GO:0098559~cytoplasmic side of early endosome membrane	3	0.411523	0.00672423	RAB21, LITAF, RAB5A	21.8483	0.980687	0.0983419	0.0904409
ALS	Up	Component Cellular	GO:1902554~serine/threonine protein kinase complex	4	0.548697	0.00700004	TBK1, CAB39, AZI2, TANK	9.71037	0.983583	0.0998787	0.0918542
ALS	Up	Component Cellular	GO:0005840~ribosome	11	1.50892	0.00740663	FXR1, PSMA6, SERP1, RPS6KB1, FUBP3, RPS29, RPL22, RPL27, RPL15, NCK1, RPS23	2.71561	0.98708	0.103164	0.0948753
ALS	Up	Component Cellular	GO:0000932~P-body	10	1.37174	0.00786986	PSMA6, PAN3, XRN1, YTHDF3, PUM1, CNOT8, C9ORF72, APOBEC3A, DCP2, ZFP36L1	2.88427	0.990168	0.107067	0.0984647
ALS	Up	Component Cellular	GO:0031201~SNARE complex	7	0.960219	0.00847016	STX16, SNAP23, STX6, STX3, SEC22B, STX11, SEC22C	3.92149	0.993099	0.111623	0.102655
ALS	Up	Component Cellular	GO:0005925~focal adhesion	26	3.56653	0.00858642	RALA, STX16, YWHAB, SNAP23, TNFSF13B, RAB21, GNA13, PPP1CB, SDCBP, PPP1CC, PPFIA1, CPNE3, ACTR2, MAP2K1, ANXA1, MME, PDPK1, RPL22, PTPN12, ARPC5, PTPRC, RPS29, NUMB, RPL27, CD46, CD44	1.74117	0.993557	0.111623	0.102655
ALS	Up	Component Cellular	GO:0042470~melanosome	10	1.37174	0.00946548	GNA13, RAB32, SDCBP, SYPL1, YWHAB, RAB27A, STX3, SEC22B, RAB5A, SEC22C	2.80107	0.996165	0.120015	0.110373
ALS	Up	Component Cellular	GO:0008021~synaptic vesicle	11	1.50892	0.00980483	MME, PPT1, PDE4B, SLC40A1, RAB27A, STX3, RAB5A, STX11, RAB8B, NDEL1, PICALM	2.60522	0.996862	0.120015	0.110373
ALS	Up	Component Cellular	GO:0031965~nuclear membrane	18	2.46914	0.00984742	KLHDC2, OSBPL8, PRNP, RBM15, WTAP, LEMD3, C9ORF72, TOR1AIP1, PUM2, MTDH, SDCBP, XPO1, SPAST, RB1CC1, ALOX5AP, CEPT1, LPIN1, CLIC1	1.98621	0.99694	0.120015	0.110373
ALS	Up	Component Cellular	GO:0014069~postsynaptic density	17	2.33196	0.010269	PRNP, USP10, PDPK1, PTEN, CRIPT, ADD3, PJA2, RTN4, FXR1, ABI1, CHMP2B, NPTN, PDE4B, VPS35, PAK2, CDK5R1, CPEB4	2.02963	0.997615	0.1226	0.11275
ALS	Up	Component Cellular	GO:0000421~autophagosome membrane	7	0.960219	0.0110685	SH3GLB1, GABARAPL2, MAP1LC3B, CHMP1B, RB1CC1, CHMP2B, CHMP5	3.70759	0.998513	0.129502	0.119097
ALS	Up	Component Cellular	GO:0030424~axon	23	3.15501	0.0121204	MAP2K4, MTPN, PRKAA1, MME, STAT1, DYRK1A, HTR2A, PUM1, UHMK1, FXR1, SPAST, FEZ2, PPT1, NPTN, PPFIA1, ACADM, DIP2B, SLC38A2, RAB5A, SPG11, EIF4G2, ARL8B, CDK5R1	1.7632	0.999202	0.137551	0.1265
ALS	Up	Component Cellular	GO:0031901~early endosome membrane	15	2.05761	0.0122785	MON2, ANXA1, CMTM6, HLA-C, LITAF, ZMPSTE24, RAB21, SNX3, RABEP1, RAB31, HLA-DRA, EPS15, RAB5A, SLC15A4, ARL8B	2.11095	0.999274	0.137551	0.1265
ALS	Up	Component Cellular	GO:0005739~mitochondrion	68	9.32785	0.0124619	SLC44A1, SNAP23, GHITM, COX7C, TOMM20, HEBP2, PPP1CC, MAP1LC3B, RGS2, PCF11, CASP4, PDK4, CYP1B1, VPS35, CPNE3, ACADM, CLIC1, SLC25A46, BNIP3L, HSDL2, MAP2K1, AGTPBP1, ACSL1, FBXW7, COQ10B, DCK, SIRT1, RAB32, MTHFD2, TAX1BP1, JTB, TFAM, TMEM126B, RAF1, SLC22A4, RALA, USP15, NDUFB5, DDX21, MRPS30, ABHD5, HIGD1A, TMEM70, TMEM71, PPP2CA, PRDX3, LDHA, RHOT1, GRPEL2, SLC25A20, BID, ARGLU1, MCL1, NKTR,…	1.33395	0.999348	0.137551	0.1265
ALS	Up	Component Cellular	GO:0035578~azurophil granule lumen	9	1.23457	0.0128414	ACTR2, SDCBP, HEBP2, GCA, ARG1, HEXB, CREG1, MNDA, CTSC	2.8811	0.99948	0.139115	0.127938
ALS	Up	Component Cellular	GO:0030136~clathrin-coated vesicle	8	1.09739	0.0133455	SNX3, LMBRD1, RGS19, STX6, NUMB, SCAMP1, SCYL2, PICALM	3.14931	0.999614	0.141948	0.130544
ALS	Up	Component Cellular	GO:1990904~ribonucleoprotein complex	15	2.05761	0.0137498	SUZ12, DDX17, TIA1, DDX5, DYRK2, RPL22, DYRK1A, ZFP36L2, ZFP36L1, XPO1, RBM12B, G3BP2, RPL27, RBM12, HNRNPA0	2.08079	0.999696	0.143636	0.132096
ALS	Up	Component Cellular	GO:0005637~nuclear inner membrane	7	0.960219	0.015347	TMEM43, LEMD3, PTGS2, SIRT1, TOR1AIP1, ARL6IP6, ZMPSTE24	3.45623	0.999882	0.157508	0.144854
ALS	Up	Component Cellular	GO:0030127~COPII vesicle coat	4	0.548697	0.0160935	SAR1B, PDCD6, KLHL12, TMED7	7.28278	0.999924	0.162322	0.149281
ALS	Up	Component Cellular	GO:0010494~cytoplasmic stress granule	9	1.23457	0.0193528	FXR1, DAZAP2, TIA1, MBNL1, YTHDF3, G3BP2, PUM1, C9ORF72, PUM2	2.67531	0.999989	0.191888	0.176472
ALS	Up	Component Cellular	GO:0005771~multivesicular body	6	0.823045	0.0200771	PRKAR1A, CHMP1B, CHMP2B, TPT1, RAB11A, CHMP5	3.79971	0.999993	0.195752	0.180025
ALS	Up	Component Cellular	GO:0001726~ruffle	9	1.23457	0.0204453	MKLN1, TMEM87A, RASA1, KLHL2, TLR4, SAMSN1, RAB5A, RAB22A, MTSS1	2.64828	0.999994	0.196074	0.180321
ALS	Up	Component Cellular	GO:0005741~mitochondrial outer membrane	15	2.05761	0.0217802	SH3GLB1, PRNP, BNIP3L, SLC44A1, ACSL1, TOMM20, RAB32, PPP1CC, RHOT1, RPS6KB1, RAF1, LPIN1, BID, SLC25A46, MCL1	1.95949	0.999997	0.205506	0.188996
ALS	Up	Component Cellular	GO:0030134~COPII-coated ER to Golgi transport vesicle	6	0.823045	0.0237285	TMED2, KLHL12, TMED7, CTSC, TMED5, CNIH4	3.64139	0.999999	0.219835	0.202173
ALS	Up	Component Cellular	GO:0012505~endomembrane system	12	1.64609	0.0240503	RAB21, RAB32, RNF145, MAP1LC3B, RAB31, STX16, STX6, STX3, SFT2D1, RAB5A, STX11, RAB22A	2.15786	0.999999	0.219835	0.202173
ALS	Up	Component Cellular	GO:0031966~mitochondrial membrane	12	1.64609	0.0250256	SLC22A4, MAP1LC3B, SLC30A9, NDUFA4, SLMAP, DEGS1, ACADM, OMA1, COX7C, TMEM70, TMEM14B, TMEM14C	2.14462	1	0.22523	0.207135
ALS	Up	Component Cellular	GO:0030660~Golgi-associated vesicle membrane	4	0.548697	0.0258133	SPPL2A, ZDHHC17, ITM2B, RHOQ	6.13286	1	0.227271	0.209011
ALS	Up	Component Cellular	GO:0098793~presynapse	12	1.64609	0.0260293	FXR1, SDCBP, PPP1CC, MME, STXBP3, RPL22, SNAP23, VPS35, STX3, HTR2A, C9ORF72, CDK5R1	2.13154	1	0.227271	0.209011
ALS	Up	Component Cellular	GO:0005791~rough endoplasmic reticulum	5	0.685871	0.028116	CA4, RPL27, SEC62, CKAP4, RPS23	4.28399	1	0.24188	0.222447
ALS	Up	Component Cellular	GO:0110016~B-WICH complex	3	0.411523	0.0286424	DDX21, DEK, SF3B1	10.9242	1	0.242838	0.223328
ALS	Up	Component Cellular	GO:0000776~kinetochore	12	1.64609	0.0292149	SMARCE1, PPP1CC, SNRK, XPO1, RASSF2, CSNK1A1, CHMP1B, FBXO28, CHMP2B, NSL1, CHMP5, NDEL1	2.09325	1	0.244153	0.224537
ALS	Up	Component Cellular	GO:0005635~nuclear envelope	14	1.92044	0.0313294	BNIP3L, SIRT1, TOR1AIP1, MTMR6, RTN4, FXR1, XPO1, TMEM43, ALOX5AP, BNIP2, TMEM209, LPIN1, CLIC1, HTATIP2	1.92375	1	0.258137	0.237398
ALS	Up	Component Cellular	GO:0030904~retromer complex	4	0.548697	0.0336912	SNX3, VPS29, VPS26A, VPS35	5.54878	1	0.272804	0.250887
ALS	Up	Component Cellular	GO:0031902~late endosome membrane	11	1.50892	0.0340422	OSBPL9, TMEM59, SLC31A2, MMD, VPS4B, SPPL2A, HLA-DRA, TMEM106B, VPS36, ARL8B, ZMPSTE24	2.13628	1	0.272804	0.250887
ALS	Up	Component Cellular	GO:0012506~vesicle membrane	5	0.685871	0.0402409	RAB21, ANXA1, ANXA7, GBP1, NCK1	3.83304	1	0.316681	0.291238
ALS	Up	Component Cellular	GO:0009898~cytoplasmic side of plasma membrane	9	1.23457	0.0406002	RAB21, LYN, RGS2, PTPRC, CHUK, PTEN, LITAF, BIRC2, MTSS1	2.32018	1	0.316681	0.291238
ALS	Up	Component Cellular	GO:0005828~kinetochore microtubule	4	0.548697	0.0426693	CHMP1B, CHMP2B, RAB11A, CHMP5	5.06628	1	0.328441	0.302054
ALS	Up	Component Cellular	GO:0031466~Cul5-RING ubiquitin ligase complex	3	0.411523	0.0439969	CUL5, RNF7, PCMTD1	8.73933	1	0.332096	0.305414
ALS	Up	Component Cellular	GO:0055038~recycling endosome membrane	9	1.23457	0.0442794	RAP2A, CMTM6, STX6, HLA-C, RFFL, SCAMP1, OPTN, RAB11A, RAB8B	2.27983	1	0.332096	0.305414
ALS	Up	Component Cellular	GO:0005903~brush border	6	0.823045	0.0482259	RGS19, MME, CAPZA2, ADD3, SLC38A2, CLIC1	3.01356	1	0.357116	0.328425
ALS	Up	Component Cellular	GO:0012507~ER to Golgi transport vesicle membrane	6	0.823045	0.0512703	SAR1B, HLA-DRA, HLA-C, TMED2, SEC22B, SEC22C	2.96248	1	0.370285	0.340536
ALS	Up	Component Cellular	GO:0035577~azurophil granule membrane	6	0.823045	0.0512703	GLIPR1, BRI3, CMTM6, PRCP, CPNE3, CKAP4	2.96248	1	0.370285	0.340536
ALS	Up	Component Cellular	GO:0043197~dendritic spine	11	1.50892	0.0526809	FXR1, ARF4, PPP1CC, USP10, PTEN, PDE4B, CRIPT, RAB27A, KCNJ2, CDK5R1, CPEB4	1.97804	1	0.375834	0.345638
ALS	Up	Component Cellular	GO:0005776~autophagosome	7	0.960219	0.0538094	GABARAPL2, MAP1LC3B, TP53INP1, TAX1BP1, UBQLN1, C9ORF72, OPTN	2.58124	1	0.379259	0.348789
ALS	Up	Component Cellular	GO:0016592~mediator complex	5	0.685871	0.0549037	BCLAF1, MED30, MED4, MED28, NFE2L2	3.46799	1	0.382365	0.351645
ALS	Up	Component Cellular	GO:0031462~Cul2-RING ubiquitin ligase complex	4	0.548697	0.0581274	KLHDC2, APPBP2, FEM1C, ZSWIM6	4.48171	1	0.400053	0.367912
ALS	Up	Component Cellular	GO:0000815~ESCRT III complex	3	0.411523	0.0616926	CHMP1B, CHMP2B, CHMP5	7.28278	1	0.419653	0.385937
ALS	Up	Component Cellular	GO:0043025~neuronal cell body	20	2.74348	0.0627755	PRKAA1, MME, ELOVL5, CRIPT, HTR2A, PUM2, FXR1, PURA, XRN1, FUBP3, CASP3, CCNG1, PPT1, VPS35, SLC38A2, RAB5A, KCNJ2, CCR2, PICALM, CDK5R1	1.54133	1	0.422111	0.388198
ALS	Up	Component Cellular	GO:0000922~spindle pole	10	1.37174	0.0643201	PPP2CA, NIN, SPAST, VPS4B, CEP63, CALM2, NSL1, TOPORS, TPT1, RAB11A	1.99528	1	0.424265	0.390179
ALS	Up	Component Cellular	GO:0035580~specific granule lumen	6	0.823045	0.0645463	ORM1, ARG1, QPCT, DEFA4, RAB27A, PGLYRP1	2.77439	1	0.424265	0.390179
ALS	Up	Component Cellular	GO:0035354~Toll-like receptor 1-Toll-like receptor 2 protein complex	2	0.274348	0.0673859	TLR1, TLR2	29.1311	1	0.433195	0.398391
ALS	Up	Component Cellular	GO:0045092~interleukin-18 receptor complex	2	0.274348	0.0673859	IL18RAP, IL18R1	29.1311	1	0.433195	0.398391
ALS	Up	Component Cellular	GO:0001891~phagocytic cup	4	0.548697	0.0696951	RAB31, ANXA1, TLR4, CDC42SE2	4.16159	1	0.433264	0.398455
ALS	Up	Component Cellular	GO:0098978~glutamatergic synapse	22	3.01783	0.0704486	LYN, ARF4, RPL22, CRIPT, UBE3A, HTR2A, RTN4, RAB11A, FXR1, PURA, PPP1CC, PPP3CB, RPS6KB1, PRKAR1A, RNF19A, CHMP2B, NUMB, VPS35, STX3, PAK2, EPS15, KCNJ2	1.48353	1	0.433264	0.398455
ALS	Up	Component Cellular	GO:0042995~cell projection	12	1.64609	0.071113	ACTR2, PDPK1, CEP350, PTEN, SLC2A3, KCTD12, PTPN12, ARPC5, ZDHHC17, CD44, TLR2, CDC42SE2	1.80192	1	0.433264	0.398455
ALS	Up	Component Cellular	GO:0016281~eukaryotic translation initiation factor 4F complex	3	0.411523	0.0712965	EIF4A2, EIF4E3, EIF4G2	6.72256	1	0.433264	0.398455
ALS	Up	Component Cellular	GO:0042581~specific granule	3	0.411523	0.0712965	STXBP3, SNAP23, STX3	6.72256	1	0.433264	0.398455
ALS	Up	Component Cellular	GO:1904115~axon cytoplasm	6	0.823045	0.0718404	RAB21, AP3M1, AGTPBP1, SPAST, ARL8B, NDEL1	2.68902	1	0.433264	0.398455
ALS	Up	Component Cellular	GO:0030659~cytoplasmic vesicle membrane	9	1.23457	0.0735006	AP3M1, RALA, APPBP2, IFNGR2, DSE, TMED2, GBP1, ZDHHC17, RAB11A	2.04828	1	0.438754	0.403503
ALS	Up	Component Cellular	GO:0033116~endoplasmic reticulum-Golgi intermediate compartment membrane	7	0.960219	0.0748688	TMED2, SEC22B, TMED7, CTSC, CD55, TMED5, SEC22C	2.37114	1	0.442407	0.406863
ALS	Up	Component Cellular	GO:0005886~plasma membrane	210	28.8066	0.076626	CHIC2, AQP9, PNN, EFR3A, RASSF2, GPBP1, TNFSF10, ARL6IP5, CPNE3, ATP6V1G1, ENTPD1, HLA-C, SCAMP1, XRN1, PRKAR1A, CLNS1A, JTB, SKAP2, SLC22A4, TMEM87A, STXBP3, FPR2, IQGAP2, PRDX3, PDCD10, S100A12, PAG1, ABCA1, LYN, TMEM50B, RAB27A, PILRA, SRPK1, VNN2, CALM2, ITM2B, CDC42SE2, ARF4, SLC44A1, LITAF, CLINT1, PIGY, RAB22A, GLIPR1, PPP3CB, UBL3, AKAP11, TMEM43, CHMP1B, ANXA7, CLIC1, RAB8B, CCR2, CD53, …	1.09398	1	0.448262	0.412248
ALS	Up	Component Cellular	GO:1904930~amphisome membrane	3	0.411523	0.081345	CHMP1B, CHMP2B, CHMP5	6.24238	1	0.471157	0.433303
ALS	Up	Component Cellular	GO:0016605~PML body	8	1.09739	0.0872126	BASP1, TP53INP1, SP3, PTEN, NBN, SIRT1, TOPORS, PIAS1	2.09954	1	0.50019	0.460004
ALS	Up	Component Cellular	GO:0032585~multivesicular body membrane	4	0.548697	0.088804	CHMP1B, CHMP2B, RAB27A, CHMP5	3.75885	1	0.504372	0.46385
ALS	Up	Component Cellular	GO:0043228~non-membrane-bounded organelle	2	0.274348	0.0993587	SERBP1, NFE2L2	19.4207	1	0.557678	0.512873
ALS	Up	Molecular Function	GO:0005515~protein binding	599	82.1674	1.96923e-28	VPS29, CHIC2, GHITM, SMC4, PCMT1, PSMD6, TBK1, PPP4R1, GPBP1, NAMPT, PROK2, CYP1B1, VPS35, VPS36, DDX17, GABARAPL2, ATG3, MBNL1, ZNF281, RPL22, DNTTIP1, DICER1, SCAMP1, MED4, RBP7, PRKAR1A, MTHFD2, CLNS1A, FEZ2, RPL27, TMEM126B, ASF1A, CGGBP1, OPTN, SKAP2, SAR1B, MTMR9, VPS26A, ZNF22, BAZ2B, FPR2, ZC3HAV1, C9ORF72, ZNF25, MTMR6, MTDH, C12ORF57, PRDX3, LDHA, RHOT1, S100A12, SSR1, ABCA1, BTF3, LYN,…	1.27335	1.8944e-25	1.8944e-25	1.86486e-25
ALS	Up	Molecular Function	GO:0003723~RNA binding	94	12.8944	1.0785e-07	EIF4A2, SMG1, RBM25, HMGB2, PSIP1, C1ORF131, THUMPD1, IFIT2, DUSP11, PNN, PPP1CC, XPO1, GPBP1, DHX15, PAPOLA, ANXA7, CPNE3, TNPO1, DDX17, UPF2, DDX59, WDR36, MBNL1, RBM15, MBNL2, RPL22, ZFR, DICER1, THOC7, CKAP4, UHMK1, PSMA6, XRN1, SLTM, CLNS1A, RBM12B, TFAM, RPL27, KCTD12, DCP2, RBM22, KHDRBS1, ZCCHC7, RNASEL, DDX5, USP10, YTHDC1, NIP7, ZCCHC9, DDX21, MRPS30, ZC3HAV1, C1ORF52, SAMSN1, ZFP36L2, …	1.75159	0.000103746	5.18757e-05	5.10668e-05
ALS	Up	Molecular Function	GO:0004672~protein kinase activity	27	3.7037	1.2867e-05	SMG1, RNASEL, PRKAA1, STK4, RASSF2, TBK1, PDK4, MAP3K8, PAK2, SCYL2, MAP2K4, MAP2K1, MAP3K1, CHUK, MMD, CSNK1A1, RYK, DYRK1A, IRAK3, SRPK1, PAN3, SLTM, RPS6KB1, STK17B, RAF1, TRIB1, CDK5R1	2.64272	0.0123018	0.00412602	0.00406168
ALS	Up	Molecular Function	GO:0031625~ubiquitin protein ligase binding	26	3.56653	0.000229718	DAZAP2, RALA, CDKN1B, CUL5, DERL1, CXCR4, TANK, RTN4, UBE2J1, MAP1LC3B, RFFL, BID, MAP3K7, LYN, GABARAPL2, CAMLG, FBXW7, YOD1, UBE2G1, SMAD5, PIAS1, RRAGA, PRKAR1A, UBE2N, TRIB1, NFE2L2	2.26663	0.198295	0.0552472	0.0543858
ALS	Up	Molecular Function	GO:0003925~G protein activity	9	1.23457	0.00044433	GNA13, RAP2A, RALA, SAR1B, RAB27A, GBP1, RAB5A, RAB11A, ARL8B	4.88022	0.347889	0.0700609	0.0689685
ALS	Up	Molecular Function	GO:0004674~protein serine/threonine kinase activity	29	3.97805	0.000458471	SMG1, PRKAA1, DYRK2, STK4, RPS6KA5, TBK1, MAP3K8, CPNE3, PAK2, MAP3K7, HTATIP2, MAP2K4, MAP2K1, MAP3K1, CHUK, RIOK3, CSNK1A1, PDPK1, RIPK2, DYRK1A, IRAK3, SRPK1, UHMK1, CLK1, SNRK, RPS6KB1, STK17B, ATM, RAF1	2.05827	0.356704	0.0700609	0.0689685
ALS	Up	Molecular Function	GO:0019003~GDP binding	11	1.50892	0.000509799	RAB21, RAP2A, RALA, RAB31, GNAI3, RAB27A, GBP1, RAB5A, RAB22A, RAB8B, ARL8B	3.87319	0.387711	0.0700609	0.0689685
ALS	Up	Molecular Function	GO:0003924~GTPase activity	27	3.7037	0.000751814	RGS18, ARF4, RALA, RGS19, SAR1B, GNAI3, RAB22A, RAB21, GNA13, RGS2, RHOT1, TUBB1, GBP1, ARL5A, RAB8B, ENTPD1, RAB27A, TBCC, RAB11A, RAB32, RAP2A, RRAGA, RAB31, RASA1, RAB5A, RHOQ, ARL8B	2.05627	0.514957	0.0904057	0.088996
ALS	Up	Molecular Function	GO:0042802~identical protein binding	90	12.3457	0.000863586	DAZAP2, MRFAP1L1, YWHAB, HEXB, PDCD6, AMD1, FBXO28, GIMAP2, PTEN, SLC40A1, HTR2A, PYGL, LITAF, TBK1, TMEM43, CHMP1B, FTH1, NAMPT, TNFSF10, ACADM, MAP3K7, CTSC, TMEM14B, TRIM22, CCR2, NDEL1, SH3GLB1, CD53, BNIP3L, APAF1, RIPK2, FBXW7, RPL22, DYRK1A, WRNIP1, FOS, MMP9, ZDHHC17, SIRT1, MTSS1, TLR1, SLTM, KCTD12, RAF1, TLR4, OPTN, BIRC2, CGGBP1, TLR2, CREB5, KHDRBS1, RNASEL, USP15, CEBPD, BRI3, VPS4B…	1.40479	0.564443	0.0923078	0.0908685
ALS	Up	Molecular Function	GO:0045296~cadherin binding	25	3.42936	0.00152987	YWHAB, ZC3HAV1, CLINT1, RTN4, PCMT1, LDHA, RPL15, PAK2, EPS15, CLIC1, ARGLU1, NCK1, SH3GLB1, STAT1, EEF1G, ABI1, SERBP1, CHMP2B, NUMB, S100P, CD46, EIF4G2, CDK5R1, PICALM, CHMP5	2.02331	0.770731	0.147173	0.144879
ALS	Up	Molecular Function	GO:0004842~ubiquitin-protein transferase activity	19	2.60631	0.00192314	MYLIP, MTPN, CUL5, RNF14, SIAH1, UBE2E1, UBE3A, UBE2G1, FBXO11, TOPORS, PJA2, KLHL9, HERC4, MAEA, UBE2N, FBXL5, TRIM33, BIRC2, BIRC3	2.26932	0.843052	0.168187	0.165565
ALS	Up	Molecular Function	GO:0004721~phosphoprotein phosphatase activity	7	0.960219	0.00214252	PPP2CA, PPP1CC, PPP4R1, RNGTT, PTEN, PPP2R5A, PTPN12	5.12937	0.872968	0.171759	0.16908
ALS	Up	Molecular Function	GO:0061809~NAD+ nucleotidase, cyclic ADP-ribose generating	5	0.685871	0.00233072	TLR1, IL18RAP, TLR4, IL18R1, TLR2	8.47261	0.894048	0.172473	0.169784
ALS	Up	Molecular Function	GO:0019904~protein domain specific binding	18	2.46914	0.00286432	KHDRBS1, YWHAB, HMGB2, RAB27A, IRS2, DICER1, SCAMP1, RUNX2, PIAS1, PPP1CC, RABEP1, PRKAR1A, BASP1, CHMP1B, CHMP2B, ARFIP1, NFE2L2, NCK1	2.24895	0.936672	0.193746	0.190726
ALS	Up	Molecular Function	GO:0048306~calcium-dependent protein binding	10	1.37174	0.00315801	DDX5, ANXA1, PDCD6, ANXA7, S100A12, S100P, CPNE3, CALM2, S100A8, RBM22	3.30639	0.952299	0.193746	0.190726
ALS	Up	Molecular Function	GO:0005484~SNAP receptor activity	7	0.960219	0.00322239	STX16, SNAP23, STX6, STX3, SEC22B, STX11, SEC22C	4.74466	0.955173	0.193746	0.190726
ALS	Up	Molecular Function	GO:0004719~protein-L-isoaspartate (D-aspartate) O-methyltransferase activity	3	0.411523	0.00396469	PCMTD2, PCMT1, PCMTD1	27.1124	0.978108	0.224355	0.220857
ALS	Up	Molecular Function	GO:0106310~protein serine kinase activity	25	3.42936	0.00475437	SMG1, PRKAA1, DYRK2, STK4, RPS6KA5, TBK1, MAP3K8, PAK2, MAP3K7, MAP2K4, MAP2K1, MAP3K1, RIOK3, CSNK1A1, PDPK1, RIPK2, DYRK1A, SRPK1, UHMK1, CLK1, SNRK, RPS6KB1, STK17B, ATM, RAF1	1.85194	0.989792	0.229688	0.226107
ALS	Up	Molecular Function	GO:0043539~protein serine/threonine kinase activator activity	8	1.09739	0.00476669	DAZAP2, MAP2K1, CAB39, ACSL1, NBN, STK4, CALM2, CDK5R1	3.80524	0.989913	0.229688	0.226107
ALS	Up	Molecular Function	GO:0004713~protein tyrosine kinase activity	11	1.50892	0.00500868	LYN, CLK1, MAP2K4, MAP2K1, RPS6KA5, DYRK2, SLTM, RYK, RIPK2, DYRK1A, MAP3K7	2.86765	0.992017	0.229688	0.226107
ALS	Up	Molecular Function	GO:0003729~mRNA binding	20	2.74348	0.00524608	KHDRBS1, TIA1, RBM25, DDX59, RBM15, YTHDF3, YTHDC1, CNBP, SRBD1, DDX21, ZFP36L1, PURB, BCLAF1, FUBP3, PCF11, G3BP2, PAIP2, SF3B1, EIF4G2, HNRNPA0	2.01579	0.993655	0.229688	0.226107
ALS	Up	Molecular Function	GO:0004722~protein serine/threonine phosphatase activity	8	1.09739	0.00525274	PPP2CA, PPP1CB, PPP1CC, PPM1B, PPP3CB, DUSP1, PTEN, MTMR6	3.73964	0.993695	0.229688	0.226107
ALS	Up	Molecular Function	GO:1990756~ubiquitin-like ligase-substrate adaptor activity	8	1.09739	0.00693484	KLHDC2, APPBP2, FBXW7, PDCD6, KLHL2, FEM1C, HERPUD1, PCMTD1	3.55572	0.998762	0.290057	0.285535
ALS	Up	Molecular Function	GO:0005524~ATP binding	76	10.4252	0.00781797	EIF4A2, SMG1, DYRK2, CHD9, PYGL, SMC4, CHD1, SMCHD1, RPS6KA5, TBK1, DHX15, PAPOLA, PDK4, MAP3K8, MAP3K7, SCYL2, DDX17, MAP2K4, ACTR2, MKKS, DDX59, ENTPD1, MAP2K1, APAF1, CHUK, ACSL1, PDPK1, RIPK2, UBE2E1, DYRK1A, WRNIP1, IRAK3, DICER1, DCK, RUNX2, TGFBR2, UHMK1, SLFN11, SLTM, CMPK1, RAF1, TRIB1, ATP6V1A, SLC22A4, RNASEL, PRKAA1, DDX5, PFKFB3, VPS4B, DDX21, STK4, UBE2J1, SPAST, BTAF1, PPCS, PAK2, …	1.33714	0.999474	0.31337	0.308484
ALS	Up	Molecular Function	GO:0005525~GTP binding	26	3.56653	0.00894365	ARF4, RALA, SAR1B, GNAI3, GIMAP2, GIMAP4, RAB22A, RAB21, GNA13, RHOT1, TUBB1, GBP1, ARL5A, RAB8B, RNGTT, RAB27A, RAB11A, RAB32, GLUD1, RAP2A, RRAGA, NIN, RAB31, RAB5A, RHOQ, ARL8B	1.73199	0.999824	0.344152	0.338786
ALS	Up	Molecular Function	GO:0044877~protein-containing complex binding	22	3.01783	0.00991295	KHDRBS1, PRNP, CDKN1B, CHUK, STXBP3, NDUFA4, VPS4B, HBE1, DERL1, CRIPT, LILRB2, HTR2A, SDCBP, PPP1CC, SPAST, CASP3, ALOX5AP, ATM, BIRC2, SLC25A46, BIRC3, TLR2	1.82407	0.999931	0.366779	0.36106
ALS	Up	Molecular Function	GO:0050786~RAGE receptor binding	4	0.548697	0.0107931	HMGB2, S100A12, S100P, S100A8	8.34226	0.999971	0.384556	0.37856
ALS	Up	Molecular Function	GO:0140297~DNA-binding transcription factor binding	14	1.92044	0.0113374	TLE4, DAZAP2, HMGB2, PSIP1, SIRT1, PIAS1, PURB, PURA, HHEX, BCL6, TAF7, NBN, MAP3K7, CGGBP1	2.20682	0.999983	0.389521	0.383448
ALS	Up	Molecular Function	GO:0035591~signaling adaptor activity	8	1.09739	0.0133452	KHDRBS1, BANK1, RIPK2, RASA1, ABI1, PAG1, NCK1, CDC42SE2	3.14346	0.999998	0.442694	0.435791
ALS	Up	Molecular Function	GO:0003713~transcription coactivator activity	19	2.60631	0.0144753	SMARCE1, DDX17, CBFB, RNF14, NCOA4, DYRK1A, HMGB2, PSIP1, ARID5B, UBE3A, MED4, SIRT1, MTDH, ARL2BP, MED30, LPIN1, BIRC2, TRIM22, HTATIP2	1.85969	0.999999	0.455362	0.448262
ALS	Up	Molecular Function	GO:0001540~amyloid-beta binding	9	1.23457	0.0147937	PRNP, ITGAM, TM2D1, LILRB2, FPR2, TLR4, ITM2B, TLR2, PICALM	2.80473	0.999999	0.455362	0.448262
ALS	Up	Molecular Function	GO:0001530~lipopolysaccharide binding	6	0.823045	0.0151472	ZRANB2, CASP4, LY96, GBP1, TLR4, TLR2	4.06685	1	0.455362	0.448262
ALS	Up	Molecular Function	GO:0034237~protein kinase A regulatory subunit binding	5	0.685871	0.0163213	ARFGEF1, AKAP11, AKAP7, ACBD3, PJA2	5.02081	1	0.475789	0.468371
ALS	Up	Molecular Function	GO:0001875~lipopolysaccharide immune receptor activity	3	0.411523	0.0184112	LY96, TLR4, TLR2	13.5562	1	0.487239	0.479642
ALS	Up	Molecular Function	GO:0046966~nuclear thyroid hormone receptor binding	5	0.685871	0.0185002	MED30, ZNHIT3, JMJD1C, TAF7, MED4	4.84149	1	0.487239	0.479642
ALS	Up	Molecular Function	GO:0005545~1-phosphatidylinositol binding	4	0.548697	0.0194713	WDFY1, ANXA7, SNX10, PICALM	6.77809	1	0.487239	0.479642
ALS	Up	Molecular Function	GO:0005521~lamin binding	4	0.548697	0.0194713	PRNP, BNIP3L, PPP1CC, TOR1AIP1	6.77809	1	0.487239	0.479642
ALS	Up	Molecular Function	GO:0042803~protein homodimerization activity	40	5.48697	0.0197771	PDCD6, VPS4B, SPPL2A, STK4, PTGS2, THBS1, RTN4, FXR1, HHEX, SMCHD1, PDCD10, PPCS, GRPEL2, MFSD1, MGAT2, GBP1, TRIM22, MCL1, SH3GLB1, BNIP3L, SMAD4, GCA, MME, CHUK, STAT1, RIPK2, DEFA4, CARD8, DNTTIP1, IRAK3, LILRB2, DCK, MKLN1, TPST1, GLUD1, RRAGA, RABEP1, ACOX1, DPYD, S100P	1.44599	1	0.487239	0.479642
ALS	Up	Molecular Function	GO:0038023~signaling receptor activity	16	2.19479	0.0197889	PRNP, TRAM1, CUL5, CD93, IL10RB, MMD, DERL1, FPR2, TLR1, TMEM123, CD302, CD46, SEC62, TLR4, IL18R1, TLR2	1.92799	1	0.487239	0.479642
ALS	Up	Molecular Function	GO:0048487~beta-tubulin binding	6	0.823045	0.0202594	GABARAPL2, RGS2, SPAST, CDK5R1, ARL8B, NDEL1	3.78312	1	0.487239	0.479642
ALS	Up	Molecular Function	GO:0035925~mRNA 3'-UTR AU-rich region binding	5	0.685871	0.0208512	FXR1, TIA1, ZFP36L2, ZFP36L1, HNRNPA0	4.67454	1	0.48924	0.481612
ALS	Up	Molecular Function	GO:0140693~molecular condensate scaffold activity	6	0.823045	0.0221856	FXR1, PRNP, CARD8, G3BP2, NCK1, NFE2L2	3.69714	1	0.508156	0.500233
ALS	Up	Molecular Function	GO:0004438~phosphatidylinositol-3-phosphate phosphatase activity	4	0.548697	0.0230095	SACM1L, PTEN, MTMR9, MTMR6	6.37938	1	0.511111	0.503142
ALS	Up	Molecular Function	GO:0140678~molecular function inhibitor activity	5	0.685871	0.0233772	FRAT1, CDKN1B, USP10, PTEN, TANK	4.51873	1	0.511111	0.503142
ALS	Up	Molecular Function	GO:0050544~arachidonic acid binding	3	0.411523	0.0251523	ALOX5AP, STX3, S100A8	11.6196	1	0.5377	0.529316
ALS	Up	Molecular Function	GO:0000900~mRNA regulatory element binding translation repressor activity	4	0.548697	0.0268722	PURB, PURA, PAIP2, CPEB4	6.02497	1	0.56198	0.553217
ALS	Up	Molecular Function	GO:0004386~helicase activity	8	1.09739	0.0278994	EIF4A2, BTAF1, SLFN11, CHD9, DHX15, DDX21, DICER1, CHD1	2.71124	1	0.571048	0.562144
ALS	Up	Molecular Function	GO:0004712~protein serine/threonine/tyrosine kinase activity	5	0.685871	0.0289646	CLK1, MAP2K1, DYRK2, RPS6KB1, DYRK1A	4.23631	1	0.580499	0.571448
ALS	Up	Molecular Function	GO:0004725~protein tyrosine phosphatase activity	9	1.23457	0.029684	PPP2CA, DUSP11, DUSP12, PTPRE, PTPRC, DUSP1, PTEN, PTPN12, MTMR6	2.46476	1	0.582776	0.57369
ALS	Up	Molecular Function	GO:0000287~magnesium ion binding	16	2.19479	0.03153	DYRK2, PDCD6, IRAK3, STK4, SRPK1, SNRK, PPM1B, RAP2A, RPS6KA5, MTHFD2, PAPOLA, PGM2, S100P, MAP3K8, MAP3K7, ENOPH1	1.81505	1	0.60417	0.59475
ALS	Up	Molecular Function	GO:0038024~cargo receptor activity	5	0.685871	0.0320298	ITGAM, TMED2, FPR2, TMED7, TMED5	4.10793	1	0.60417	0.59475
ALS	Up	Molecular Function	GO:0005102~signaling receptor binding	22	3.01783	0.0327412	LYN, ABCA1, LEPROT, ANXA1, BTN2A1, RIPK2, HLA-C, ADM, CNPY3, ZDHHC17, MTSS1, TNFSF13B, PTPRC, BANK1, RASA1, TNFSF10, CD58, PLXNC1, TLR4, SCYL2, RAB8B, NCK1	1.61646	1	0.605712	0.596267
ALS	Up	Molecular Function	GO:0051117~ATPase binding	8	1.09739	0.0371362	ABCA1, GABARAPL2, RALA, ATP6V1G1, DERL1, TMEM106B, SNX10, TOR1AIP1	2.55175	1	0.674057	0.663547
ALS	Up	Molecular Function	GO:0061630~ubiquitin protein ligase activity	22	3.01783	0.0388804	MYLIP, RNF14, RNF38, PELI2, SIAH1, UBE3A, RNF7, TOPORS, PJA2, RNF145, HERC4, HECTD1, MAEA, MED30, RNF149, RNF19A, PELI1, MKRN2, RFFL, BIRC2, TRIM22, BIRC3	1.58636	1	0.677823	0.667254
ALS	Up	Molecular Function	GO:0043027~cysteine-type endopeptidase inhibitor activity involved in apoptotic process	4	0.548697	0.0403887	PRDX3, TNFAIP8, BIRC2, BIRC3	5.16426	1	0.677823	0.667254
ALS	Up	Molecular Function	GO:0004709~MAP kinase kinase kinase activity	4	0.548697	0.0403887	MAP3K1, MAP3K8, RAF1, MAP3K7	5.16426	1	0.677823	0.667254
ALS	Up	Molecular Function	GO:0042288~MHC class I protein binding	4	0.548697	0.0403887	DERL1, CD48, LILRB2, PILRA	5.16426	1	0.677823	0.667254
ALS	Up	Molecular Function	GO:0017018~myosin phosphatase activity	8	1.09739	0.0413335	PPP2CA, PPP1CB, DUSP12, PPP1CC, PPM1B, PPP3CB, DUSP1, PTEN	2.49309	1	0.677823	0.667254
ALS	Up	Molecular Function	GO:0003712~transcription coregulator activity	10	1.37174	0.0415712	BCLAF1, BTAF1, BTG1, MED30, NAB1, NFKBIZ, JMJD1C, MED4, PIAS1, MTDH	2.16899	1	0.677823	0.667254
ALS	Up	Molecular Function	GO:0004860~protein kinase inhibitor activity	5	0.685871	0.0461248	CDKN1B, GMFB, YWHAB, TRIB1, NCK1	3.66383	1	0.739534	0.728003
ALS	Up	Molecular Function	GO:0008656~cysteine-type endopeptidase activator activity involved in apoptotic process	4	0.548697	0.0509661	NLRP12, APAF1, CARD8, CTSS	4.71519	1	0.803761	0.791228
ALS	Up	Molecular Function	GO:0019905~syntaxin binding	6	0.823045	0.054721	ABCA1, STXBP3, STX16, SNAP23, STX6, RAB11A	2.9049	1	0.849058	0.835819
ALS	Up	Molecular Function	GO:0008138~protein tyrosine/serine/threonine phosphatase activity	5	0.685871	0.0586212	DUSP11, DUSP12, RNGTT, DUSP1, PTEN	3.38904	1	0.895137	0.881179
ALS	Up	Molecular Function	GO:0070412~R-SMAD binding	4	0.548697	0.0627405	DDX5, SMAD4, FOS, TRIM33	4.33798	1	0.943067	0.928363
ALS	Up	Molecular Function	GO:0008157~protein phosphatase 1 binding	4	0.548697	0.0690574	PPP1CC, AKAP11, SHOC2, LILRB2	4.17113	1	0.999596	0.98401
ALS	Up	Molecular Function	GO:0002020~protease binding	9	1.23457	0.0701033	PRNP, SELL, APAF1, BANK1, CASP3, DERL1, RFFL, THBS1, CDK5R1	2.06789	1	0.999596	0.98401
ALS	Up	Molecular Function	GO:0004906~type II interferon receptor activity	2	0.274348	0.0723087	IFNGR1, IFNGR2	27.1124	1	0.999596	0.98401
ALS	Up	Molecular Function	GO:0004651~polynucleotide 5'-phosphatase activity	2	0.274348	0.0723087	DUSP11, RNGTT	27.1124	1	0.999596	0.98401
ALS	Up	Molecular Function	GO:0042008~interleukin-18 receptor activity	2	0.274348	0.0723087	IL18RAP, IL18R1	27.1124	1	0.999596	0.98401
ALS	Up	Molecular Function	GO:0016791~phosphatase activity	5	0.685871	0.0727357	PPP1CB, DUSP11, DUSP12, PPP1CC, SACM1L	3.1526	1	0.999596	0.98401
ALS	Up	Molecular Function	GO:0016922~nuclear receptor binding	5	0.685871	0.0777907	SMARCE1, SLC30A9, STAT1, NCOA7, SIRT1	3.08095	1	1	0.985432
ALS	Up	Molecular Function	GO:0030296~protein tyrosine kinase activator activity	3	0.411523	0.080797	ABI1, HTR2A, PAK2	6.2567	1	1	0.985432
ALS	Up	Molecular Function	GO:0004197~cysteine-type endopeptidase activity	6	0.823045	0.0864665	USP15, USP10, CASP3, CASP4, CTSS, CTSC	2.54178	1	1	0.985432
ALS	Up	Molecular Function	GO:0046875~ephrin receptor binding	4	0.548697	0.0896215	LYN, SDCBP, NCK1, CDK5R1	3.73964	1	1	0.985432
ALS	Up	Molecular Function	GO:0008047~enzyme activator activity	6	0.823045	0.0909915	SUZ12, GMFB, CASP3, ALOX5AP, WRNIP1, FNIP1	2.50268	1	1	0.985432
ALS	Up	Molecular Function	GO:0046332~SMAD binding	5	0.685871	0.0996868	PURB, PURA, USP15, DDX5, TGFBR2	2.8242	1	1	0.985432
ALS	Down	Biological Process	GO:0045060~negative thymic T cell selection	5	1.04167	0.000126426	SPN, ZAP70, AIRE, CCR7, CD3E	17.7592	0.259015	0.299755	0.299755
ALS	Down	Biological Process	GO:0006457~protein folding	13	2.70833	0.000650211	NUDC, HSP90AB1, HSPA4, NFYC, TBCD, ARL2, HYPK, TAPBP, CDC37, KHSRP, DNLZ, FKBP8, CALR	3.27862	0.78608	0.516878	0.516878
ALS	Down	Biological Process	GO:1990116~ribosome-associated ubiquitin-dependent protein catabolic process	4	0.833333	0.000654	RNF10, TCF25, ASCC2, ZNF598	21.311	0.787994	0.516878	0.516878
ALS	Down	Biological Process	GO:0050863~regulation of T cell activation	4	0.833333	0.00135326	SPN, CD4, CCL5, LAT	17.0488	0.959674	0.680169	0.680169
ALS	Down	Biological Process	GO:0051726~regulation of cell cycle	15	3.125	0.00157488	RBM38, CDKN1A, PNPT1, HSP90AB1, MCRS1, VASH1, YY1AP1, HIPK2, PPM1G, RASSF1, LEP, MADD, E2F2, E4F1, DMAP1	2.67502	0.976174	0.680169	0.680169
ALS	Down	Biological Process	GO:0016567~protein ubiquitination	23	4.79167	0.00191951	USP7, VCP, USP5, UBA7, KLHL22, DTX2, EIF2AK4, UBE2Z, TRPC4AP, RNF40, UBE2L3, DDB1, ANKRD9, SPSB3, RNF126, HECTD3, RPP21, TRIM13, FYN, E4F1, LZTR1, FBXO7, ZNF598	2.06816	0.989491	0.680169	0.680169
ALS	Down	Biological Process	GO:0050852~T cell receptor signaling pathway	10	2.08333	0.0023134	ZNF683, IKBKB, ZAP70, INPP5D, CSK, FYN, PLCG1, CD3E, LAT, ADA	3.49361	0.995878	0.680169	0.680169
ALS	Down	Biological Process	GO:0019722~calcium-mediated signaling	10	2.08333	0.0023134	ZAP70, CD4, PLA2G4B, CCR7, ITPR3, PLCG1, CD3E, LAT, ADA, NCALD	3.49361	0.995878	0.680169	0.680169
ALS	Down	Biological Process	GO:0042110~T cell activation	7	1.45833	0.00274203	ZAP70, CD4, TNFSF14, CD7, CD3E, LAT, ADA	4.97257	0.998512	0.680169	0.680169
ALS	Down	Biological Process	GO:0031295~T cell costimulation	6	1.25	0.00318406	SPN, TNFSF14, CSK, FYN, CD3E, CARD11	5.94726	0.99948	0.680169	0.680169
ALS	Down	Biological Process	GO:0032722~positive regulation of chemokine production	6	1.25	0.00318406	CSF1R, AIRE, CARD9, IL18, TICAM1, AIF1	5.94726	0.99948	0.680169	0.680169
ALS	Down	Biological Process	GO:0006511~ubiquitin-dependent protein catabolic process	14	2.91667	0.0037446	FBXW4, VCP, KLHL22, NEDD8, UBE2Z, TRPC4AP, RNF40, UBE2L3, DDB1, RNF123, RNF126, FBXO7, SQSTM1, UBL7	2.53918	0.999863	0.680169	0.680169
ALS	Down	Biological Process	GO:0000462~maturation of SSU-rRNA from tricistronic rRNA transcript (SSU-rRNA, 5.8S rRNA, LSU-rRNA)	5	1.04167	0.00388843	BMS1, HEATR1, DHX37, NOL10, WDR46	7.61108	0.999903	0.680169	0.680169
ALS	Down	Biological Process	GO:0030890~positive regulation of B cell proliferation	6	1.25	0.00428218	CDKN1A, CD81, TICAM1, TNFRSF4, CARD11, ADA	5.5594	0.999962	0.680169	0.680169
ALS	Down	Biological Process	GO:0007229~integrin-mediated signaling pathway	9	1.875	0.00434558	ADAM15, ZYX, MYH9, ITGA5, ITGAL, TLN1, LAT, TSPAN32, FERMT3	3.48726	0.999967	0.680169	0.680169
ALS	Down	Biological Process	GO:0007169~cell surface receptor protein tyrosine kinase signaling pathway	9	1.875	0.00458992	CSF1R, ZAP70, DOK2, CD4, ERBB2, CD7, RAPGEF1, FYN, CD3E	3.45584	0.999982	0.680169	0.680169
ALS	Down	Biological Process	GO:0006954~inflammatory response	20	4.16667	0.00522918	CD96, CSF1R, PLA2G2D, PLA2G4B, IL18, NKG7, ITGAL, TICAM1, AIF1, HK1, IKBKB, NCR3, CCL5, TSPAN18, IRF5, CCR7, TNFRSF4, LAT, SCYL1, ABCF1	2.02	0.999996	0.723343	0.723343
ALS	Down	Biological Process	GO:0045893~positive regulation of DNA-templated transcription	29	6.04167	0.00549143	RNF10, ACSS2, AIRE, CHD8, CXXC1, CHD4, AHR, MED16, UBE2L3, IKBKB, PDLIM1, CAPN3, DMAP1, MTA2, CDK5RAP2, EOMES, TFAP2A, XRCC6, SMARCC2, PTGES2, MCRS1, FOXJ2, RUNX3, SMARCA4, PSMC5, CD4, IRF3, NFIC, TRIM13	1.73357	0.999998	0.723343	0.723343
ALS	Down	Biological Process	GO:0051209~release of sequestered calcium ion into cytosol	6	1.25	0.006673	GP9, CCR7, ITPR3, PLCH2, PLCG1, PLCB2	5.01436	1	0.83272	0.83272
ALS	Down	Biological Process	GO:0007044~cell-substrate junction assembly	3	0.625	0.00770717	ITGA5, TLN1, TNS1	21.311	1	0.845726	0.845726
ALS	Down	Biological Process	GO:0002720~positive regulation of cytokine production involved in immune response	4	0.833333	0.00800743	SLC7A5, SPHK2, IRF5, HK1	9.47156	1	0.845726	0.845726
ALS	Down	Biological Process	GO:0045087~innate immune response	23	4.79167	0.00811244	ZNF683, MAP4K2, CSF1R, RBM14, XRCC6, UBA7, TICAM1, HK1, BST2, IKBKB, ZAP70, GZMM, POLR3A, IRF3, ADAM15, CD6, OAS2, TRIM13, FYN, IRF5, POLR3H, CCDC92, UBL7	1.82893	1	0.845726	0.845726
ALS	Down	Biological Process	GO:0000398~mRNA splicing, via spliceosome	12	2.5	0.008204	SF3A3, SRRM2, RBM14, SNRPN, SF3A2, U2AF2, TFIP11, SNRPB2, PRPF8, CTNNBL1, SNRPB, RBM6	2.532	1	0.845726	0.845726
ALS	Down	Biological Process	GO:0051607~defense response to virus	13	2.70833	0.0105651	CARD9, PRF1, LILRB1, EIF2AK4, TICAM1, BST2, MOV10, POLR3A, IRF3, OAS2, IRF5, POLR3H, UBL7	2.32809	1	0.883558	0.883558
ALS	Down	Biological Process	GO:0140507~granzyme-mediated programmed cell death signaling pathway	3	0.625	0.0106237	PRF1, NKG7, GZMB	18.2666	1	0.883558	0.883558
ALS	Down	Biological Process	GO:0050688~regulation of defense response to virus	3	0.625	0.0106237	SPN, CCDC92, TSPAN32	18.2666	1	0.883558	0.883558
ALS	Down	Biological Process	GO:0002502~peptide antigen assembly with MHC class I protein complex	3	0.625	0.0106237	TAPBPL, CALR, TAPBP	18.2666	1	0.883558	0.883558
ALS	Down	Biological Process	GO:0048147~negative regulation of fibroblast proliferation	5	1.04167	0.0106356	PARP10, MED25, GSTP1, LTA, IFI30	5.75973	1	0.883558	0.883558
ALS	Down	Biological Process	GO:0050862~positive regulation of T cell receptor signaling pathway	4	0.833333	0.0108069	CD81, CCR7, CARD11, ADA	8.52441	1	0.883558	0.883558
ALS	Down	Biological Process	GO:0006397~mRNA processing	13	2.70833	0.0115825	SF3A3, SRRM2, RBM38, PNPT1, SF3A2, TSSC4, CPSF1, PUS1, CHD8, PRPF8, U2AF2, KHSRP, RPUSD3	2.29911	1	0.915401	0.915401
ALS	Down	Biological Process	GO:0031640~killing of cells of another organism	6	1.25	0.0130852	GZMM, GNLY, PRF1, NKG7, GZMB, GZMH	4.2622	1	1	1
ALS	Down	Biological Process	GO:0042102~positive regulation of T cell proliferation	6	1.25	0.0139873	SPN, CD6, CCL5, LEP, CD3E, AIF1	4.19233	1	1	1
ALS	Down	Biological Process	GO:0006468~protein phosphorylation	17	3.54167	0.0161798	MAP4K1, MAP4K2, TNK2, MATK, CSNK1E, EIF2AK4, RUNX3, CDC25B, HIPK2, IKBKB, ZAP70, FASTK, ERBB2, CDK10, CSK, FYN, HCST	1.92706	1	1	1
ALS	Down	Biological Process	GO:0071526~semaphorin-plexin signaling pathway	5	1.04167	0.0164559	SEMA6B, SH3BP1, ARHGDIA, ERBB2, PLXNB2	5.07405	1	1	1
ALS	Down	Biological Process	GO:0032728~positive regulation of interferon-beta production	5	1.04167	0.0164559	POLR3A, IRF3, OAS2, IRF5, TICAM1	5.07405	1	1	1
ALS	Down	Biological Process	GO:0001768~establishment of T cell polarity	3	0.625	0.0176563	MYH9, CCR7, SCRIB	14.2073	1	1	1
ALS	Down	Biological Process	GO:0007042~lysosomal lumen acidification	4	0.833333	0.0179105	CLN3, GRN, ATP6V0C, ATP6V0A1	7.10367	1	1	1
ALS	Down	Biological Process	GO:0007265~Ras protein signal transduction	7	1.45833	0.0181285	CDKN1A, RASSF1, DOK2, RRAS, RAPGEF1, RALGDS, LAT	3.35229	1	1	1
ALS	Down	Biological Process	GO:1903241~U2-type prespliceosome assembly	4	0.833333	0.0200066	SF3A3, SF3A2, SNRPB2, SNRPB	6.81952	1	1	1
ALS	Down	Biological Process	GO:1901224~positive regulation of non-canonical NF-kappaB signal transduction	6	1.25	0.0202828	VCP, TNFSF14, PDCD4, IL18, ACTN4, CALR	3.8169	1	1	1
ALS	Down	Biological Process	GO:0006897~endocytosis	10	2.08333	0.0209308	DENND1C, SORT1, TNK2, INPPL1, TOM1, CSNK1E, WASF2, LDLR, EPN1, MYO1G	2.4637	1	1	1
ALS	Down	Biological Process	GO:2000563~positive regulation of CD4-positive, alpha-beta T cell proliferation	3	0.625	0.021732	CD81, CD3E, CARD11	12.7866	1	1	1
ALS	Down	Biological Process	GO:1904628~cellular response to phorbol 13-acetate 12-myristate	3	0.625	0.021732	MAP4K1, ADAM15, SPHK2	12.7866	1	1	1
ALS	Down	Biological Process	GO:0006915~apoptotic process	23	4.79167	0.0238818	CYFIP2, RBM14, DFFA, PLEKHF1, TNFSF14, PRF1, INPPL1, GZMB, AHR, UBE2Z, GZMH, DDB1, GZMM, PUF60, IRF3, INPP5D, MADD, LTA, PDCD4, FKBP8, CAPN3, SQSTM1, MEF2D	1.65313	1	1	1
ALS	Down	Biological Process	GO:0045860~positive regulation of protein kinase activity	5	1.04167	0.0239506	CDKN1A, XRCC6, CD4, CCR7, LAT	4.53426	1	1	1
ALS	Down	Biological Process	GO:0016310~phosphorylation	24	5	0.0261048	MAP4K1, NEK8, CDKN1A, SPHK2, PRKCSH, TNK2, MATK, CSNK1E, EIF2AK4, COASY, HIPK2, GAK, DOK2, SBK1, HGS, FASTK, ERBB2, RPS6KB2, CDK10, CSK, FYN, CALM3, PIP5K1C, PI4KB	1.616	1	1	1
ALS	Down	Biological Process	GO:0008283~cell population proliferation	9	1.875	0.0268899	MAP4K1, CSF1R, MCM7, SPHK2, IL18, SCRIB, YY1AP1, UBE2L3, HIPK2	2.52367	1	1	1
ALS	Down	Biological Process	GO:0070527~platelet aggregation	5	1.04167	0.0274406	FIBP, MYH9, TLN1, TSPAN32, FERMT3	4.34919	1	1	1
ALS	Down	Biological Process	GO:0007517~muscle organ development	7	1.45833	0.0288489	UNC45A, TAGLN, CAPN3, MEF2D, EID2B, PRR14, FKTN	3.01368	1	1	1
ALS	Down	Biological Process	GO:0006513~protein monoubiquitination	5	1.04167	0.0292933	RNF10, RNF126, UBE2O, KLHL22, ZNF598	4.2622	1	1	1
ALS	Down	Biological Process	GO:0007015~actin filament organization	9	1.875	0.0307335	CNN2, TAGLN, SH3BP1, ABI3, TPM2, INPPL1, EVL, RHOC, MYO1G	2.45896	1	1	1
ALS	Down	Biological Process	GO:0090160~Golgi to lysosome transport	3	0.625	0.0309068	GAK, CLN3, SORT1	10.6555	1	1	1
ALS	Down	Biological Process	GO:0061014~positive regulation of mRNA catabolic process	3	0.625	0.0309068	MOV10, PNPT1, KHSRP	10.6555	1	1	1
ALS	Down	Biological Process	GO:0035666~TRIF-dependent toll-like receptor signaling pathway	3	0.625	0.0309068	IKBKB, IRF3, TICAM1	10.6555	1	1	1
ALS	Down	Biological Process	GO:0001771~immunological synapse formation	3	0.625	0.0309068	CD6, CD81, PRF1	10.6555	1	1	1
ALS	Down	Biological Process	GO:0048015~phosphatidylinositol-mediated signaling	4	0.833333	0.0324236	PI4KB, PLCH2, PLCG1, PLCB2	5.68294	1	1	1
ALS	Down	Biological Process	GO:0042274~ribosomal small subunit biogenesis	6	1.25	0.0327867	EXOSC10, BMS1, HEATR1, DHX37, NAT10, WDR46	3.3649	1	1	1
ALS	Down	Biological Process	GO:0043161~proteasome-mediated ubiquitin-dependent protein catabolic process	12	2.5	0.0330033	ANKRD9, SPSB3, DNAJB2, DDB1, VCP, PSMC5, RNF126, PSMC3, HECTD3, TRIM13, KLHL22, FBXO7	2.05407	1	1	1
ALS	Down	Biological Process	GO:0008333~endosome to lysosome transport	5	1.04167	0.0332163	PLEKHF1, SORT1, VPS41, CLEC16A, VPS16	4.09827	1	1	1
ALS	Down	Biological Process	GO:0043122~regulation of canonical NF-kappaB signal transduction	4	0.833333	0.0352917	SPHK2, CPNE1, CAPN3, SQSTM1	5.49962	1	1	1
ALS	Down	Biological Process	GO:0015031~protein transport	17	3.54167	0.03589	NUP210, ATP13A1, RHBDF2, RAB3IL1, RRBP1, ACTN4, YIF1A, SCAMP3, ARFGAP2, SELENBP1, MCM3AP, AP1G2, HGS, TOM1, MYH9, CHMP4A, AP1M1	1.74596	1	1	1
ALS	Down	Biological Process	GO:0097178~ruffle assembly	3	0.625	0.0359698	SH3BP1, INPPL1, AIF1	9.83585	1	1	1
ALS	Down	Biological Process	GO:0032729~positive regulation of type II interferon production	6	1.25	0.0360943	SLC7A5, LTA, IL18, SCRIB, LILRB1, CD3E	3.27862	1	1	1
ALS	Down	Biological Process	GO:0002376~immune system process	5	1.04167	0.0374311	IRF3, INPPL1, IRF5, IFI30, SQSTM1	3.94648	1	1	1
ALS	Down	Biological Process	GO:0007159~leukocyte cell-cell adhesion	4	0.833333	0.0382861	CCL5, ITGA5, ITGAL, FERMT3	5.32775	1	1	1
ALS	Down	Biological Process	GO:0006401~RNA catabolic process	4	0.833333	0.0382861	EXOSC10, PNPT1, OAS2, SIDT2	5.32775	1	1	1
ALS	Down	Biological Process	GO:1900017~positive regulation of cytokine production involved in inflammatory response	4	0.833333	0.0382861	CD6, IRF3, CARD9, TICAM1	5.32775	1	1	1
ALS	Down	Biological Process	GO:0072659~protein localization to plasma membrane	9	1.875	0.0383361	GAK, IKBKB, CLN3, PLEKHF1, PACS1, CD81, RHBDF2, SLC4A1, TSPAN33	2.35336	1	1	1
ALS	Down	Biological Process	GO:0072344~rescue of stalled ribosome	4	0.833333	0.0414058	TCF25, ASCC2, ZNF598, ANKZF1	5.16631	1	1	1
ALS	Down	Biological Process	GO:0042267~natural killer cell mediated cytotoxicity	4	0.833333	0.0446493	IL18, NKG7, GZMB, HCST	5.01436	1	1	1
ALS	Down	Biological Process	GO:0019413~acetate biosynthetic process	2	0.416667	0.0462758	ACSS2, ACSS1	42.622	1	1	1
ALS	Down	Biological Process	GO:0019542~propionate biosynthetic process	2	0.416667	0.0462758	ACSS2, ACSS1	42.622	1	1	1
ALS	Down	Biological Process	GO:0019427~acetyl-CoA biosynthetic process from acetate	2	0.416667	0.0462758	ACSS2, ACSS1	42.622	1	1	1
ALS	Down	Biological Process	GO:0010989~negative regulation of low-density lipoprotein particle clearance	3	0.625	0.046961	KHSRP, CSK, LDLR	8.52441	1	1	1
ALS	Down	Biological Process	GO:0050776~regulation of immune response	4	0.833333	0.0480153	SPN, INPP5D, INPPL1, HCST	4.87109	1	1	1
ALS	Down	Biological Process	GO:0045765~regulation of angiogenesis	4	0.833333	0.0515021	LEP, ERBB2, KRT1, VASH1	4.73578	1	1	1
ALS	Down	Biological Process	GO:0001829~trophectodermal cell differentiation	3	0.625	0.052857	EOMES, CNOT2, ADA	7.99163	1	1	1
ALS	Down	Biological Process	GO:0001934~positive regulation of protein phosphorylation	10	2.08333	0.0536574	SPN, CLN3, CSF1R, CDKN1A, CD4, CD6, LEP, ERBB2, SQSTM1, HIPK2	2.06903	1	1	1
ALS	Down	Biological Process	GO:0007165~signal transduction	39	8.125	0.0540631	CSF1R, GRN, CLIC3, CHRNA5, DAPP1, ITGAL, NRGN, SPN, CACNA1I, ABR, SH3BP1, RASSF4, INPP5D, ERBB2, TOM1, CSK, FYN, RALGDS, SH3GL1, IL32, DFFA, TNFSF14, TNK2, MATK, LILRB1, CSNK1E, RHOC, RANGAP1, GNL1, DOK2, CD4, HGS, IL2RB, RPS6KB2, RAPGEF1, LTA, HDGF, PI4KB, SIPA1	1.34053	1	1	1
ALS	Down	Biological Process	GO:0019827~stem cell population maintenance	4	0.833333	0.058831	EOMES, PAF1, RTF1, ZNF358	4.48653	1	1	1
ALS	Down	Biological Process	GO:0050850~positive regulation of calcium-mediated signaling	4	0.833333	0.058831	ZAP70, CD4, CD3E, ADA	4.48653	1	1	1
ALS	Down	Biological Process	GO:0055093~response to hyperoxia	3	0.625	0.0589994	SLC7A5, CDKN1A, TXNRD2	7.52153	1	1	1
ALS	Down	Biological Process	GO:0016042~lipid catabolic process	6	1.25	0.0601539	BSCL2, PLA2G2D, PLCH2, PLCG1, PNPLA6, PLCB2	2.84147	1	1	1
ALS	Down	Biological Process	GO:0045595~regulation of cell differentiation	4	0.833333	0.0626693	TFAP2A, PPP2R1A, SPOCK2, RUNX3	4.37149	1	1	1
ALS	Down	Biological Process	GO:0030308~negative regulation of cell growth	7	1.45833	0.0630669	DNAJB2, BST2, CDKN1A, ADAM15, SPHK2, SIPA1, SMARCA4	2.48629	1	1	1
ALS	Down	Biological Process	GO:0045944~positive regulation of transcription by RNA polymerase II	39	8.125	0.0633201	RNF10, AIRE, CD81, CHD8, AHR, SLC9A1, IKBKB, ZNF827, ZMIZ2, E2F2, E4F1, MTA2, MEF2D, PELP1, EOMES, EIF5A, TFAP2A, RBM14, XRCC6, NFYC, MCRS1, FOXJ2, IL18, LILRB1, ACTN4, PPRC1, SUPT5H, RNF40, HIPK2, SMARCA4, MED25, PSMC3, IRF3, NFIC, PAF1, IRF5, HDGF, MZF1, SQSTM1	1.32345	1	1	1
ALS	Down	Biological Process	GO:0002250~adaptive immune response	17	3.54167	0.0669271	EOMES, ZNF683, DCLRE1C, CD81, LILRB1, EIF2AK4, CD3E, ZAP70, HLA-DMA, CD4, CD6, CD7, CSK, FYN, LAT, CTNNBL1, SIPA1	1.60304	1	1	1
ALS	Down	Biological Process	GO:0033632~regulation of cell-cell adhesion mediated by integrin	2	0.416667	0.0686061	ADA, FERMT3	28.4147	1	1	1
ALS	Down	Biological Process	GO:0002418~immune response to tumor cell	2	0.416667	0.0686061	ADAM15, PRF1	28.4147	1	1	1
ALS	Down	Biological Process	GO:0015821~methionine transport	2	0.416667	0.0686061	SLC7A5, SLC43A2	28.4147	1	1	1
ALS	Down	Biological Process	GO:0000122~negative regulation of transcription by RNA polymerase II	31	6.45833	0.0690117	TCF25, CHD8, MEPCE, CHD4, RTF1, TXN, E4F1, DMAP1, MTA2, EOMES, ZNF683, TFAP2A, CBX6, SMARCC2, ZGPAT, SUPT5H, RUNX3, HIPK2, SMARCA4, NCOR2, MED25, IRF3, NFIC, CNOT2, LEP, PAF1, HDGF, CALR, MZF1, SQSTM1, ZNF653	1.37205	1	1	1
ALS	Down	Biological Process	GO:0098586~cellular response to virus	6	1.25	0.0697925	EIF5A, IRF3, CCL5, IRF5, VWCE, CALR	2.72056	1	1	1
ALS	Down	Biological Process	GO:0006368~transcription elongation by RNA polymerase II	4	0.833333	0.0706834	PAF1, RTF1, SUPT5H, SMARCA4	4.15825	1	1	1
ALS	Down	Biological Process	GO:0030217~T cell differentiation	4	0.833333	0.0706834	LFNG, ZAP70, CD4, LEP	4.15825	1	1	1
ALS	Down	Biological Process	GO:0042531~positive regulation of tyrosine phosphorylation of STAT protein	5	1.04167	0.0719296	CSF1R, CCL5, LEP, IL18, FYN	3.18075	1	1	1
ALS	Down	Biological Process	GO:2000406~positive regulation of T cell migration	3	0.625	0.0787601	SPN, CCL5, AIF1	6.3933	1	1	1
ALS	Down	Biological Process	GO:0030048~actin filament-based movement	3	0.625	0.0787601	MYH9, WASF2, MYO1G	6.3933	1	1	1
ALS	Down	Biological Process	GO:0042098~T cell proliferation	4	0.833333	0.0791326	SPN, TNFSF14, TNFRSF4, TSPAN32	3.96484	1	1	1
ALS	Down	Biological Process	GO:0007049~cell cycle	13	2.70833	0.0798589	RBM38, RABGAP1, MCM7, AHR, EIF2AK4, VASH1, GAK, RASSF1, RASSF4, E2F2, HMG20B, E4F1, EVI5	1.71014	1	1	1
ALS	Down	Biological Process	GO:0071222~cellular response to lipopolysaccharide	9	1.875	0.0803738	SLC7A5, GSTP1, PDCD4, IL18, PAF1, LILRB1, TICAM1, CD68, PRPF8	2.00837	1	1	1
ALS	Down	Biological Process	GO:0035556~intracellular signal transduction	16	3.33333	0.0838292	MAP4K1, MAP4K2, PRKCSH, DGKA, MYO9A, ZAP70, ABR, PPP2R1A, LEP, INPP5D, ERBB2, FKBP8, FYN, SQSTM1, LAT, SIPA1	1.57859	1	1	1
ALS	Down	Biological Process	GO:0042981~regulation of apoptotic process	10	2.08333	0.0845706	VCP, IRF3, MADD, CARD9, ACTN4, DMAP1, CALR, CD3E, CARD11, CTSB	1.88593	1	1	1
ALS	Down	Biological Process	GO:0006909~phagocytosis	5	1.04167	0.0849499	CNN2, LEP, PIP5K1C, ITGAL, LDLR	3.00155	1	1	1
ALS	Down	Biological Process	GO:0045862~positive regulation of proteolysis	3	0.625	0.0857462	CYFIP2, CAPN3, AURKAIP1	6.08886	1	1	1
ALS	Down	Biological Process	GO:0045947~negative regulation of translational initiation	3	0.625	0.0857462	SCRIB, EIF2AK4, ZNF598	6.08886	1	1	1
ALS	Down	Biological Process	GO:0046488~phosphatidylinositol metabolic process	3	0.625	0.0857462	PLCH2, PLCG1, PLCB2	6.08886	1	1	1
ALS	Down	Biological Process	GO:0006955~immune response	18	3.75	0.086296	IL32, MAP4K2, CD96, TNFSF14, AIRE, IL18, CTSW, SPN, FCER2, ZAP70, HLA-DMA, CD4, NCR3, CCL5, CD7, CCR7, TNFRSF4, LAT	1.5192	1	1	1
ALS	Down	Biological Process	GO:0043123~positive regulation of canonical NF-kappaB signal transduction	10	2.08333	0.0864559	BST2, IKBKB, CD4, IRF3, CARD9, TRIM13, CCR7, TICAM1, RHOC, CARD11	1.87762	1	1	1
ALS	Down	Biological Process	GO:0051603~proteolysis involved in protein catabolic process	4	0.833333	0.0879981	RNF123, GZMB, CTSW, CTSB	3.78862	1	1	1
ALS	Down	Biological Process	GO:0006661~phosphatidylinositol biosynthetic process	4	0.833333	0.0879981	INPP5D, INPPL1, PI4KB, PIP5K1C	3.78862	1	1	1
ALS	Down	Biological Process	GO:0061077~chaperone-mediated protein folding	4	0.833333	0.0879981	DNAJB2, UNC45A, DFFA, HSP90AB1	3.78862	1	1	1
ALS	Down	Biological Process	GO:0043408~regulation of MAPK cascade	4	0.833333	0.0879981	CSF1R, MAP4K2, CSK, FYN	3.78862	1	1	1
ALS	Down	Biological Process	GO:0016236~macroautophagy	5	1.04167	0.0883731	VCP, HGS, VPS41, CHMP4A, SQSTM1	2.95986	1	1	1
ALS	Down	Biological Process	GO:0043066~negative regulation of apoptotic process	18	3.75	0.0894006	TFAP2A, CSF1R, CDKN1A, HSP90AB1, INTS1, GSTP1, UBE2Z, HYPK, SLC9A1, DDB1, CLN3, ARHGDIA, LEP, IL2RB, ERBB2, PDCD4, FKBP8, CAPN3	1.51321	1	1	1
ALS	Down	Biological Process	GO:1905521~regulation of macrophage migration	2	0.416667	0.0904146	CSF1R, CD81	21.311	1	1	1
ALS	Down	Biological Process	GO:0015818~isoleucine transport	2	0.416667	0.0904146	SLC7A5, SLC43A2	21.311	1	1	1
ALS	Down	Biological Process	GO:0015823~phenylalanine transport	2	0.416667	0.0904146	SLC7A5, SLC43A2	21.311	1	1	1
ALS	Down	Biological Process	GO:0035752~lysosomal lumen pH elevation	2	0.416667	0.0904146	CLN3, TMEM175	21.311	1	1	1
ALS	Down	Biological Process	GO:0051604~protein maturation	4	0.833333	0.0925808	IKBKB, RNF123, GZMB, TSPAN33	3.70626	1	1	1
ALS	Down	Biological Process	GO:0046718~symbiont entry into host cell	6	1.25	0.0943814	CD4, CD81, ITGA5, TNFRSF4, LDLR, CTSB	2.48284	1	1	1
ALS	Down	Biological Process	GO:0010468~regulation of gene expression	10	2.08333	0.0975132	ZNF683, CLN3, SORT1, KHSRP, FKBP8, HMG20B, AHR, AIF1, SLC4A5, TAPBP	1.82927	1	1	1
ALS	Down	Biological Process	GO:0016197~endosomal transport	5	1.04167	0.0990328	HGS, CLEC16A, TOM1, SQSTM1, VPS16	2.84147	1	1	1
ALS	Down	Component Cellular	GO:0005829~cytosol	195	40.625	1.70733e-11	CYFIP2, PRF1, ZDHHC8, IFI30, ENO3, UBE2L3, FAM110A, PPP2R1A, FLAD1, CPNE1, FBXO7, CDK5RAP2, KRT1, AP1B1, CSNK1E, RUNX3, SND1, RNF123, RNF126, CDC37, TLN1, COPS7B, TXN, ABR, INPP5D, PLCG1, PIP5K1C, RALGDS, N4BP2, ATP6V0A1, LHPP, XRCC6, EIF2AK4, PARP10, MOV10, CDAN1, CALM3, CALR, ADA, DENND1C, CDKN1A, LRSAM1, TCF25, ICA1, SMG5, ANKRD9, IKBKB, SPTAN1, UBL7, DFFA, NUDC, SPHK2, IL18, RAB3IL1, RHOC, SE…	1.52433	9.27083e-09	9.27081e-09	9.03178e-09
ALS	Down	Component Cellular	GO:0005654~nucleoplasm	142	29.5833	1.61767e-08	DCLRE1C, AHR, UBE2Z, CMIP, UBE2L3, EDC4, KHSRP, ZMIZ2, HCFC1R1, CPNE1, CCDC92, FBXO7, EOMES, SRRM2, USP7, ZGPAT, SMARCC2, SNRPN, PUS1, WDR74, NSMCE1, SCRIB, CSNK1E, RUNX3, RNF40, CDC25B, RNF126, HNRNPUL2, RPP21, MZF1, AURKAIP1, SQSTM1, PRR14, SNRPB, CSF1R, VCP, UBA7, ARL2, COPS7B, ITPR3, DTX2, TXN, RTF1, PRPF8, SLC9A1, DHX37, E4F1, PIP5K1C, DMAP1, TFAP2A, CBX6, XRCC6, INTS1, CCDC12, CPSF1, SUPT5H…	1.55596	8.78391e-06	4.39197e-06	4.27874e-06
ALS	Down	Component Cellular	GO:0016020~membrane	167	34.7917	3.84396e-08	CYFIP2, CD81, DGKA, PRF1, SLC4A1, ENO3, SLC4A5, EDC4, KRTCAP2, PPP2R1A, POFUT1, KHSRP, ARHGDIA, TOM1, CPNE1, CAPN1, CDK5RAP2, SEMA6B, CD96, NUP210, KRT1, ATG9A, MATK, ALG3, CSNK1E, RNF40, SND1, BSCL2, GPR162, TXLNA, ADAM15, HNRNPUL2, ILVBL, MADD, SPNS1, FKBP8, SLC27A3, CSF1R, CHRNA5, ITPR3, PRPF8, GLG1, SLC9A1, CNN2, ABR, CHST12, CDH23, RHBDL2, ANKZF1, ATP6V0A1, AP1M1, XRCC6, TNFSF14, INTS1, OSBP…	1.46087	2.08725e-05	6.74557e-06	6.57165e-06
ALS	Down	Component Cellular	GO:0005737~cytoplasm	184	38.3333	5.96184e-08	CYFIP2, ANKRD13D, AHR, UBE2Z, CCDC28B, UBE2L3, EDC4, AKR7A2, RASSF1, PPP2R1A, KHSRP, HCFC1R1, TOM1, CPNE1, CAPN3, ZNF689, CAPN1, CCDC92, FBXO7, SH3GL1, CDK5RAP2, TNS1, ZNF683, CD96, TRAPPC2L, SNRPN, PUS1, KRT1, MATK, SCRIB, VASH1, ACTN4, CSNK1E, RUNX3, TUBA4A, EML3, CDC25B, RNF123, DOK2, RNF126, TXLNA, CDC37, FEZ1, MADD, RPP21, TRIM13, CHMP4A, SQSTM1, CARD11, SNRPB, VCP, UBA7, AIRE, ARL2, DAPP1, …	1.41209	3.23722e-05	6.74557e-06	6.57165e-06
ALS	Down	Component Cellular	GO:0001772~immunological synapse	11	2.29167	6.21139e-08	ZAP70, CD6, CD81, ARHGDIA, PRF1, MYH9, GZMB, SCRIB, CD3E, LAT, CARD11	10.5597	3.37273e-05	6.74557e-06	6.57165e-06
ALS	Down	Component Cellular	GO:0005634~nucleus	192	40	2.10351e-07	CYFIP2, DCLRE1C, CLSTN1, INPPL1, AHR, UBE2Z, UBE2L3, FAM110A, EDC4, RASSF1, PPP2R1A, KHSRP, ARHGDIA, ZMIZ2, CPNE1, CAPN3, ZNF689, FBXO7, ZNF683, EOMES, SRRM2, USP7, ZGPAT, TRAPPC2L, USP5, PUS1, KRT1, WDR74, NSMCE1, ACTN4, CSNK1E, RUNX3, ZNF14, RNF40, TUBA4A, SND1, EML3, CDC25B, RNF126, HNRNPUL2, CHMP4A, MZF1, AURKAIP1, SQSTM1, SNRPB, VCP, AIRE, MEPCE, ARL2, COPS7B, TXN, PRPF8, STIP1, ZNF827, DPP9…	1.37303	0.000114214	1.90367e-05	1.85459e-05
ALS	Down	Component Cellular	GO:0044194~cytolytic granule	6	1.25	2.38227e-06	GNLY, PRF1, NKG7, GZMB, CALR, GZMH	24.0865	0.00129274	0.000184796	0.000180032
ALS	Down	Component Cellular	GO:0008180~COP9 signalosome	9	1.875	6.62886e-06	HSP90AB1, GPS1, MYH9, COPS7B, WDR6, CSK, FYN, PLCG1, LAT	8.83171	0.00359301	0.000449934	0.000438333
ALS	Down	Component Cellular	GO:0005764~lysosome	21	4.375	2.99748e-05	GRN, PLEKHF1, USP5, SORT1, VPS13C, KLHL22, CTSW, IFI30, TMEM175, SGSH, CLN3, HGS, VPS41, CAPN1, CD68, LDLR, SQSTM1, ADA, CTSB, SIDT2, VPS16	2.98177	0.0161448	0.00180848	0.00176185
ALS	Down	Component Cellular	GO:0043231~intracellular membrane-bounded organelle	40	8.33333	0.000118015	DENND1C, CSF1R, VCP, PRKCSH, ICA1, IFI30, HLA-DMA, DPP7, CCDC92, MEF2D, SPTAN1, AP1M1, ATP6V0A1, TRAPPC2L, OSBPL5, SPHK2, SMOX, TNK2, ATG9A, AP1B1, NSMCE1, GZMB, KLHL22, RANGAP1, RUNX3, YIF1A, SCAMP3, GZMH, GAK, CLCN7, BST2, SLC7A5, OAS2, TDP1, RAPGEF1, BLVRB, PAF1, POLR3H, AURKAIP1, SQSTM1	1.93043	0.0620756	0.00640821	0.00624299
ALS	Down	Component Cellular	GO:0005765~lysosomal membrane	22	4.58333	0.000367899	GRN, PLEKHF1, SORT1, SPHK2, VPS13C, AP1B1, SLC2A6, TMEM175, CLCN7, SLC7A5, CLN3, HLA-DMA, VPS41, SPNS1, CHMP4A, DAGLB, CD68, ATP6V0C, AP1M1, SIDT2, ATP6V0A1, VPS16	2.41064	0.18111	0.0181608	0.0176926
ALS	Down	Component Cellular	GO:0005794~Golgi apparatus	43	8.95833	0.000658047	GRN, DCLRE1C, CLEC16A, INPPL1, ICA1, ARL2, PLOD3, ZDHHC8, CD3E, GLG1, STIP1, CLN3, AKR7A2, DPP7, AP1G2, LDLR, SCYL1, CDK5RAP2, AP1M1, ATP6V0A1, FKTN, UNC45A, GALNT3, SORT1, ATG9A, AP1B1, IL17RD, TJAP1, YIF1A, ARFGAP2, PARP10, GAK, BST2, PACS1, FEZ1, VPS41, ITGA5, PI4KB, LZTR1, ST6GALNAC4, SIPA1, LAT, GRINA	1.7262	0.300533	0.0280382	0.0273153
ALS	Down	Component Cellular	GO:0070062~extracellular exosome	75	15.625	0.000671264	CYFIP2, FCGBP, CLIC3, HSP90AB1, CD81, PLOD3, SLC4A1, ITGAL, ENO3, SGSH, IL18BP, SPN, AKR7A2, PPP2R1A, ARHGDIA, RNPEP, TOM1, CPNE1, CAPN1, SPTAN1, ZNF486, CDK5RAP2, CTSB, VPS13C, DCXR, KRT1, SCRIB, ACTN4, RHOC, SND1, SCAMP3, COASY, TUBA4A, KRT72, SERPINB6, DDB1, FCER2, SLC7A5, DDX19B, ADAM15, HGS, CDC37, BLVRB, MYH9, ALDOC, TLN1, ATP6V0C, SQSTM1, CARD11, GRN, VCP, GSTP1, ABHD8, NEDD8, TXN, GLG1, S…	1.46674	0.305538	0.0280382	0.0273153
ALS	Down	Component Cellular	GO:0030686~90S preribosome	5	1.04167	0.000935702	BMS1, HEATR1, NAT10, NOL10, WDR46	11.0396	0.398497	0.0362919	0.0353562
ALS	Down	Component Cellular	GO:0048471~perinuclear region of cytoplasm	32	6.66667	0.00120623	CYFIP2, CDKN1A, VCP, ANKRD13D, PLEKHF1, HSP90AB1, AIF1, SLC9A1, DNAJB2, HECTD3, ERBB2, STX4, FYN, CDK5RAP2, ATP6V0A1, CTSB, UNC45A, TRAPPC2L, GALNT3, SORT1, PTGES2, TNK2, ACTN4, RANGAP1, TRPC4AP, DEF6, GAK, OAS2, RAPGEF1, CALR, PI4KB, SIPA1	1.85686	0.480755	0.0436656	0.0425397
ALS	Down	Component Cellular	GO:0071013~catalytic step 2 spliceosome	9	1.875	0.00206924	SF3A3, SRRM2, SNRPN, SF3A2, PUF60, TFIP11, SNRPB2, PRPF8, SNRPB	3.93492	0.675271	0.0701162	0.0683084
ALS	Down	Component Cellular	GO:0009986~cell surface	28	5.83333	0.00219517	CSF1R, HSP90AB1, CLSTN1, ITGAL, TSPAN33, TSPAN32, SLC9A1, SPN, HLA-DMA, CCR7, STX4, LDLR, TNFRSF4, TNS1, SORT1, TRPV2, BST2, LRFN3, CD6, ADAM15, ALPP, IL2RB, PLXNB2, ITGA5, CALR, TLN1, HCST, ADA	1.88195	0.696777	0.0701162	0.0683084
ALS	Down	Component Cellular	GO:0005686~U2 snRNP	5	1.04167	0.00442922	SF3A3, SNRPN, SF3A2, SNRPB2, SNRPB	7.35976	0.910222	0.126583	0.123319
ALS	Down	Component Cellular	GO:0005684~U2-type spliceosomal complex	5	1.04167	0.00442922	SF3A3, SF3A2, CCDC12, SNRPB2, SNRPB	7.35976	0.910222	0.126583	0.123319
ALS	Down	Component Cellular	GO:0071005~U2-type precatalytic spliceosome	6	1.25	0.00529777	SF3A3, SRRM2, SF3A2, SNRPB2, PRPF8, SNRPB	5.29903	0.944108	0.143834	0.140126
ALS	Down	Component Cellular	GO:0005912~adherens junction	12	2.5	0.00575443	PDLIM1, SH3BP1, ADAM15, TNK2, CDH23, TBCD, ZYX, MYH9, SCRIB, PIP5K1C, TLN1, TSPAN33	2.66283	0.956443	0.148793	0.144957
ALS	Down	Component Cellular	GO:0030136~clathrin-coated vesicle	7	1.45833	0.00654569	GAK, DENND1C, SORT1, TNK2, VPS41, VPS16, AP1M1	4.17716	0.971731	0.16156	0.157394
ALS	Down	Component Cellular	GO:1904813~ficolin-1-rich granule lumen	9	1.875	0.00755913	XRCC6, VCP, HSP90AB1, PSMC3, GSTP1, KRT1, ALDOC, CAPN1, CTSB	3.17942	0.983759	0.178461	0.17386
ALS	Down	Component Cellular	GO:0032040~small-subunit processome	7	1.45833	0.00791937	EXOSC10, BMS1, HEATR1, DHX37, NAT10, NOL10, WDR46	4.01441	0.986665	0.179176	0.174556
ALS	Down	Component Cellular	GO:0071004~U2-type prespliceosome	4	0.833333	0.00848768	SNRPN, SF3A2, U2AF2, SNRPB	9.29654	0.99023	0.184352	0.179599
ALS	Down	Component Cellular	GO:0005768~endosome	16	3.33333	0.00910816	GRN, PLEKHF1, TNK2, ATG9A, TICAM1, EPN1, TJAP1, TMEM175, HGS, IL2RB, TOM1, FYN, CHMP4A, STX4, PI4KB, VPS16	2.12173	0.993046	0.19022	0.185316
ALS	Down	Component Cellular	GO:0005770~late endosome	10	2.08333	0.0103064	CLN3, GRN, ANKRD13D, VPS13C, VPS41, ATG9A, CLEC16A, LDLR, SQSTM1, VPS16	2.77727	0.996395	0.200499	0.195329
ALS	Down	Component Cellular	GO:0005681~spliceosomal complex	9	1.875	0.0103388	SF3A3, SNRPN, TSSC4, SF3A2, U2AF2, TFIP11, SNRPB2, CTNNBL1, SNRPB	3.01081	0.996458	0.200499	0.195329
ALS	Down	Component Cellular	GO:0005769~early endosome	15	3.125	0.0128935	PLEKHF1, SORT1, AP1B1, TICAM1, PTP4A2, CLN3, CD4, HGS, ERBB2, RAPGEF1, TOM1, LDLR, WASF2, AP1M1, VPS16	2.10279	0.99913	0.2397	0.23352
ALS	Down	Component Cellular	GO:0030027~lamellipodium	11	2.29167	0.0135189	SH3BP1, ABI3, INPPL1, SCRIB, EVL, STX4, PLCG1, WASF2, AIF1, SLC9A1, MYO1G	2.491	0.999383	0.2397	0.23352
ALS	Down	Component Cellular	GO:0010008~endosome membrane	14	2.91667	0.0136846	PLEKHF1, SORT1, TICAM1, TMEM175, HLA-DMA, AP1G2, VPS41, ERBB2, TOM1, PIP5K1C, LDLR, ATP6V0C, ATP6V0A1, VPS16	2.16161	0.999437	0.2397	0.23352
ALS	Down	Component Cellular	GO:0000781~chromosome, telomeric region	10	2.08333	0.0170989	DDB1, XRCC6, MCM7, ZNF827, DMC1, NSMCE1, NAT10, TFIP11, CHD4, MTA2	2.55252	0.999914	0.286905	0.279507
ALS	Down	Component Cellular	GO:0031965~nuclear membrane	13	2.70833	0.0174362	NUP210, INTS1, SORT1, SMOX, DTX2, RANGAP1, DNAJB2, REPIN1, RNF123, MCM3AP, SCRN1, CPNE1, DHX37	2.17447	0.999929	0.286905	0.279507
ALS	Down	Component Cellular	GO:0005682~U5 snRNP	4	0.833333	0.0182337	SNRPN, TSSC4, PRPF8, SNRPB	7.06537	0.999954	0.291203	0.283695
ALS	Down	Component Cellular	GO:0042824~MHC class I peptide loading complex	3	0.625	0.0203363	TAPBPL, CALR, TAPBP	13.2476	0.999986	0.312667	0.304606
ALS	Down	Component Cellular	GO:0005925~focal adhesion	18	3.75	0.0207293	CD81, ARL2, ACTN4, SLC9A1, PDLIM1, CNN2, GAK, RRAS, ZYX, MYH9, EVL, PIP5K1C, CALR, CAPN1, ITGA5, TLN1, ATP6V0C, TNS1	1.82725	0.999989	0.312667	0.304606
ALS	Down	Component Cellular	GO:0045121~membrane raft	11	2.29167	0.0221502	BST2, IKBKB, CLN3, ZAP70, CD4, INPP5D, FYN, LAT, CARD11, SLC9A1, HK1	2.30211	0.999995	0.325069	0.316688
ALS	Down	Component Cellular	GO:0032991~protein-containing complex	25	5.20833	0.0227977	CDKN1A, VCP, HSP90AB1, CHD8, CHD4, AHR, STIP1, CAPN3, MTA2, FBXO7, WASF2, USP7, DFFA, XRCC6, SMARCC2, CARD9, ACTN4, HYPK, SMARCA4, DDB1, RAPGEF1, FKBP8, MYH9, CALM3, SIPA1	1.61398	0.999996	0.325768	0.317368
ALS	Down	Component Cellular	GO:0001891~phagocytic cup	4	0.833333	0.0247145	SH3BP1, PIP5K1C, AIF1, MYO1G	6.30837	0.999999	0.344102	0.33523
ALS	Down	Component Cellular	GO:0005739~mitochondrion	46	9.58333	0.0273787	TOMM40, ECHS1, HSP90AB1, GSTP1, HEATR1, ARL2, SPG7, ZDHHC8, MRPL37, TXN, SLC9A1, HK1, NT5C, MRPL20, AKR7A2, PPP2R1A, ZMIZ2, IDH3B, CCR7, FYN, D2HGDH, CAPN1, ACSS1, FBXO7, BCKDHA, PNPT1, PTGES2, SPHK2, TXNRD2, NUBPL, HSPA4, PUS1, NDUFA3, UROS, ATG9A, TICAM1, FIBP, YRDC, MRPL51, IRF3, RPUSD3, FKBP8, DNLZ, AURKAIP1, SLC27A3, SQSTM1	1.36787	1	0.371666	0.362084
ALS	Down	Component Cellular	GO:0032587~ruffle membrane	7	1.45833	0.0282446	DIAPH1, ERBB2, PIP5K1C, PLCG1, ITGA5, TLN1, AIF1	3.03049	1	0.374068	0.364424
ALS	Down	Component Cellular	GO:0071007~U2-type catalytic step 2 spliceosome	4	0.833333	0.029636	SRRM2, SNRPB2, PRPF8, SNRPB	5.88781	1	0.381025	0.371202
ALS	Down	Component Cellular	GO:0005694~chromosome	12	2.5	0.0302702	REPIN1, USP7, MCM3AP, DDX27, MCM7, CARM1, BMS1, DMC1, HMG20B, CENPB, PRR14, SMARCA4	2.08623	1	0.381025	0.371202
ALS	Down	Component Cellular	GO:0005759~mitochondrial matrix	17	3.54167	0.030875	BCKDHA, ECHS1, PNPT1, ACSS2, NUBPL, TXNRD2, PUS1, ARL2, COASY, NDUFS7, FLAD1, FASTK, RPUSD3, IDH3B, D2HGDH, ACSS1, AURKAIP1	1.78312	1	0.381025	0.371202
ALS	Down	Component Cellular	GO:0031209~SCAR complex	3	0.625	0.033713	CYFIP2, ABI3, WASF2	10.1904	1	0.389493	0.37945
ALS	Down	Component Cellular	GO:0030121~AP-1 adaptor complex	3	0.625	0.033713	AP1G2, AP1B1, AP1M1	10.1904	1	0.389493	0.37945
ALS	Down	Component Cellular	GO:0001931~uropod	3	0.625	0.033713	SPN, MYH9, PIP5K1C	10.1904	1	0.389493	0.37945
ALS	Down	Component Cellular	GO:0031252~cell leading edge	5	1.04167	0.0376221	SH3BP1, DCTN1, DPP9, MYH9, SCRIB	3.94273	1	0.4256	0.414627
ALS	Down	Component Cellular	GO:0015630~microtubule cytoskeleton	10	2.08333	0.040387	RASSF1, DCTN1, PPP2R1A, VPS41, ARL2, KLHL22, SPTAN1, HYPK, TUBA4A, EML3	2.18607	1	0.447554	0.436015
ALS	Down	Component Cellular	GO:0016323~basolateral plasma membrane	12	2.5	0.043086	SLC7A5, MAP4K2, SLC43A2, CD81, ERBB2, SLC4A1, SCRIB, STX4, WASF2, LDLR, SLC4A5, SLC9A1	1.9699	1	0.455895	0.444141
ALS	Down	Component Cellular	GO:0035577~azurophil granule membrane	5	1.04167	0.0442598	BST2, CPNE1, TOM1, CD68, ATP6V0C	3.74225	1	0.455895	0.444141
ALS	Down	Component Cellular	GO:1904856~cytolytic granule lumen	2	0.416667	0.044686	PRF1, GZMB	44.1586	1	0.455895	0.444141
ALS	Down	Component Cellular	GO:1990565~HSP90-CDC37 chaperone complex	2	0.416667	0.044686	HSP90AB1, CDC37	44.1586	1	0.455895	0.444141
ALS	Down	Component Cellular	GO:0030670~phagocytic vesicle membrane	6	1.25	0.0453376	RAPGEF1, STX4, CALR, ATP6V0C, ATP6V0A1, TAPBP	3.08083	1	0.455895	0.444141
ALS	Down	Component Cellular	GO:0030117~membrane coat	3	0.625	0.0496183	AP1B1, CHMP4A, AP2B1	8.27973	1	0.489868	0.477237
ALS	Down	Component Cellular	GO:0001725~stress fiber	6	1.25	0.0512129	CNN2, PDLIM1, ZYX, MYH9, EVL, ACTN4	2.97698	1	0.496582	0.483779
ALS	Down	Component Cellular	GO:0016604~nuclear body	14	2.91667	0.0537211	CDKN1A, USP7, CBX6, REXO1, CLIC3, AIRE, CENPB, HIPK2, NCOR2, SNAPC2, MYH9, UBE2O, HMG20B, E4F1	1.77649	1	0.509986	0.496837
ALS	Down	Component Cellular	GO:0000139~Golgi membrane	24	5	0.0546979	MAP4K2, GALNT3, PTGES2, CLSTN1, ATG9A, AP1B1, ICA1, PCSK7, TAPBPL, ZDHHC8, IL17RD, GLG1, YIF1A, TAPBP, ARFGAP2, LFNG, CLN3, AP1G2, CHST12, PI4KB, ATP6V0C, ST6GALNAC4, FKTN, AP1M1	1.49268	1	0.509986	0.496837
ALS	Down	Component Cellular	GO:0097038~perinuclear endoplasmic reticulum	3	0.625	0.0554129	TRIM13, FYN, OSBP2	7.79269	1	0.509986	0.496837
ALS	Down	Component Cellular	GO:0001650~fibrillar center	8	1.66667	0.0575498	SELENBP1, NFIC, HEATR1, FOXJ2, PAF1, SNRPB2, YY1AP1, SMARCA4	2.32413	1	0.520825	0.507397
ALS	Down	Component Cellular	GO:0016607~nuclear speck	16	3.33333	0.067447	SF3A3, SRRM2, UNC45A, MBD4, RBM14, SF3A2, CXXC1, INPPL1, TFIP11, PRPF8, FIBP, U2AF2, ASCC2, SNRPB2, LHPP, ATP6V0A1	1.6355	1	0.600389	0.58491
ALS	Down	Component Cellular	GO:0010494~cytoplasmic stress granule	6	1.25	0.0713849	MOV10, DDX19B, VCP, KHSRP, HIPK2, EIF3B	2.70359	1	0.609528	0.593812
ALS	Down	Component Cellular	GO:0005911~cell-cell junction	9	1.875	0.0732334	CNN2, ZAP70, CSK, SCRIB, PLCG1, ITGA5, CD3E, WASF2, LAT	2.05921	1	0.609528	0.593812
ALS	Down	Component Cellular	GO:0001726~ruffle	6	1.25	0.0738605	MYH9, PLCG1, ITGA5, TLN1, WASF2, AIF1	2.67628	1	0.609528	0.593812
ALS	Down	Component Cellular	GO:0120293~dynein axonemal particle	3	0.625	0.0740862	STIP1, HSP90AB1, WDR18	6.62378	1	0.609528	0.593812
ALS	Down	Component Cellular	GO:0036020~endolysosome membrane	3	0.625	0.0740862	CLEC16A, AP2B1, LDLR	6.62378	1	0.609528	0.593812
ALS	Down	Component Cellular	GO:0016328~lateral plasma membrane	6	1.25	0.0763823	PPP2R1A, CD81, TBCD, ARL2, SLC4A5, SLC9A1	2.64951	1	0.619038	0.603078
ALS	Down	Component Cellular	GO:0098793~presynapse	8	1.66667	0.0792227	GAK, CHRNA5, SCRN1, SCRIB, AP2B1, PIP5K1C, UBE2L3, SH3GL1	2.15408	1	0.632616	0.616306
ALS	Down	Component Cellular	GO:0005813~centrosome	22	4.58333	0.0843209	NEK8, DENND1C, RABGAP1, DCTN1, TBCD, ARL2, KLHL22, CHD4, CCDC28B, CDC25B, FAM110A, DIAPH1, RASSF1, FEZ1, CDH23, CALM3, POLR3H, CCDC92, EVI5, CTNNBL1, SCYL1, CDK5RAP2	1.44782	1	0.663568	0.64646
ALS	Down	Component Cellular	GO:0042470~melanosome	6	1.25	0.0869276	HSP90AB1, SGSM2, TRPV2, SND1, CTSB, ATP6V0A1	2.54761	1	0.669078	0.651828
ALS	Down	Component Cellular	GO:0005697~telomerase holoenzyme complex	3	0.625	0.0874854	NAT10, SMG5, SNRPB	6.02162	1	0.669078	0.651828
ALS	Down	Molecular Function	GO:0005515~protein binding	385	80.2083	5.38417e-15	CYFIP2, SLC4A1, FAM110A, ZMIZ2, CDK5RAP2, NUP210, WDR74, SCRIB, SND1, EML3, GPR162, RNF126, FEZ1, PRR14, AIRE, MEPCE, COPS7B, TAPBPL, ABR, MRPL20, PLCG1, PIP5K1C, VPS16, LHPP, MOV10, GP9, TDP1, CDK10, ADA, DENND1C, CDKN1A, LRSAM1, TCF25, PIGQ, MED16, SMG5, IKBKB, GNLY, FASTK, UBL7, NUDC, DFFA, SPHK2, RAB3IL1, SUMF2, TMEM175, NCOR2, DDB1, FCER2, SLC7A5, MED25, MRPL51, RAPGEF1, PLCB2, HCST, ZNF598,…	1.24248	4.07141e-12	4.11351e-12	4.10812e-12
ALS	Down	Molecular Function	GO:0003723~RNA binding	66	13.75	1.18452e-06	HSP90AB1, PRKCSH, NAT10, MRPL37, WDR46, UBE2L3, FASTK, KHSRP, WDR6, PELP1, RBM6, TNS1, EIF5A, SRRM2, RBM14, SNRPN, PUS1, DDX51, CSNK1E, ACTN4, RANGAP1, SAFB, PPRC1, SND1, DDX19B, HNRNPUL2, RPUSD3, MYH9, ZNF598, SNRPB, GRN, VCP, DDX27, MEPCE, HEATR1, RRBP1, RTF1, TXN, PRPF8, REPIN1, MRPL20, STIP1, EXOSC10, PUF60, U2AF2, BMS1, DHX37, ABCF1, SF3A3, RBM38, XRCC6, PNPT1, SF3A2, TRMT1, SUPT5H, SMARCA4,…	1.86705	0.000904564	0.000452487	0.000451894
ALS	Down	Molecular Function	GO:0005524~ATP binding	65	13.5417	1.529e-05	HSP90AB1, MCM7, DGKA, CHD8, NAT10, CHD4, UBE2Z, HK1, UBE2L3, IKBKB, FLAD1, FASTK, SCYL1, MAP4K1, MAP4K2, SPHK2, MATK, DDX51, CSNK1E, RUNX3, COASY, GAK, ZAP70, DDX19B, OAS2, DMC1, MYH9, SLC27A3, CSF1R, VCP, DNAH1, ACSS2, DDX27, UBA7, SPG7, NLRP8, BMS1, ERBB2, DHX37, CSK, FYN, PIP5K1C, ACSS1, N4BP2, ABCF1, NEK8, XRCC6, ATP13A1, NUBPL, HSPA4, TNK2, EIF2AK4, MYO9A, HIPK2, SMARCA4, CLCN7, MOV10, PSMC5…	1.73614	0.0116137	0.00389386	0.00388876
ALS	Down	Molecular Function	GO:0044183~protein folding chaperone	8	1.66667	0.000436692	DFFA, HSP90AB1, KHSRP, DNLZ, FKBP8, CALR, HYPK, TAPBP	5.77683	0.283735	0.0834081	0.0832989
ALS	Down	Molecular Function	GO:0140036~ubiquitin-modified protein reader activity	4	0.833333	0.00264588	DNAJB2, VCP, ANKRD13D, SQSTM1	13.72	0.867891	0.40429	0.403761
ALS	Down	Molecular Function	GO:0004713~protein tyrosine kinase activity	9	1.875	0.00380457	CSF1R, ZAP70, TNK2, ERBB2, MATK, CSK, FYN, SCYL1, HIPK2	3.56192	0.945646	0.484448	0.483814
ALS	Down	Molecular Function	GO:0003779~actin binding	16	3.33333	0.00453508	TAGLN, TPM2, INPPL1, ACTN4, VASH1, NCALD, PDLIM1, CNN2, DIAPH1, MYH9, EVL, HDGF, WASF2, SPTAN1, TNS1, VPS16	2.29463	0.968966	0.494972	0.494324
ALS	Down	Molecular Function	GO:0030276~clathrin binding	6	1.25	0.00544156	GAK, AP1B1, TOM1, AP2B1, EPN1, NCALD	5.25446	0.984528	0.496747	0.496097
ALS	Down	Molecular Function	GO:0140313~molecular sequestering activity	4	0.833333	0.00626709	TSSC4, CALR, SQSTM1, EPN1	10.29	0.991796	0.496747	0.496097
ALS	Down	Molecular Function	GO:0035591~signaling adaptor activity	7	1.45833	0.00650192	ABI3, CARD9, MATK, CSK, SCRIB, TICAM1, SQSTM1	4.17564	0.993151	0.496747	0.496097
ALS	Down	Molecular Function	GO:0017124~SH3 domain binding	9	1.875	0.0117488	SH3BP1, ADAM15, ABI3, INPP5D, INPPL1, RAPGEF1, EVL, CD3E, WASF2	2.93999	0.99988	0.768763	0.767756
ALS	Down	Molecular Function	GO:0043130~ubiquitin binding	8	1.66667	0.0120748	DNAJB2, USP5, HGS, TOM1, ASCC2, N4BP2, FBXO7, SQSTM1	3.22823	0.999907	0.768763	0.767756
ALS	Down	Molecular Function	GO:0045296~cadherin binding	16	3.33333	0.0172126	UNC45A, NUDC, HSP90AB1, SCRIB, RANGAP1, SND1, CNN2, CCS, PUF60, CDH23, MYH9, TLN1, WASF2, SPTAN1, SCYL1, SH3GL1	1.96585	0.999998	0.931191	0.929972
ALS	Down	Molecular Function	GO:0005178~integrin binding	10	2.08333	0.0174719	FCER2, ADAM15, CD81, MYH9, ACTN4, CALR, ITGA5, ITGAL, TLN1, FERMT3	2.54074	0.999999	0.931191	0.929972
ALS	Down	Molecular Function	GO:0031625~ubiquitin protein ligase binding	15	3.125	0.0200598	CDKN1A, VCP, HSP90AB1, TNK2, NEDD8, RANGAP1, RNF40, SCAMP3, SMG5, UBE2L3, DNAJB2, CALR, FBXO7, SQSTM1, ATP6V0C	1.9852	1	0.931191	0.929972
ALS	Down	Molecular Function	GO:0019901~protein kinase binding	21	4.375	0.021547	CDKN1A, HSP90AB1, DCTN1, AP1B1, SCRIB, RHOC, TICAM1, CD3E, TUBA4A, CDC25B, IKBKB, CD4, CD6, CDC37, CALM3, IRF5, PLCG1, FBXO7, SQSTM1, LAT, CDK5RAP2	1.72183	1	0.931191	0.929972
ALS	Down	Molecular Function	GO:0004435~phosphatidylinositol phospholipase C activity	4	0.833333	0.0243434	CCL5, PLCH2, PLCG1, PLCB2	6.33229	1	0.931191	0.929972
ALS	Down	Molecular Function	GO:0070530~K63-linked polyubiquitin modification-dependent protein binding	4	0.833333	0.0243434	PARP10, ASCC2, PRPF8, SQSTM1	6.33229	1	0.931191	0.929972
ALS	Down	Molecular Function	GO:0005154~epidermal growth factor receptor binding	5	1.04167	0.0249704	RNF126, TNK2, CSK, FYN, ITGA5	4.4739	1	0.931191	0.929972
ALS	Down	Molecular Function	GO:0004715~non-membrane spanning protein tyrosine kinase activity	5	1.04167	0.0249704	ZAP70, TNK2, MATK, CSK, FYN	4.4739	1	0.931191	0.929972
ALS	Down	Molecular Function	GO:0023026~MHC class II protein complex binding	4	0.833333	0.0269056	HLA-DMA, CD4, HSP90AB1, CD81	6.09777	1	0.931191	0.929972
ALS	Down	Molecular Function	GO:0102545~phosphatidyl phospholipase B activity	3	0.625	0.0279093	PNPLA7, PLA2G4B, PNPLA6	11.2254	1	0.931191	0.929972
ALS	Down	Molecular Function	GO:0003714~transcription corepressor activity	11	2.29167	0.0280332	PARP10, NCOR2, TCF25, CHD4, HDGF, DMAP1, MTA2, ZNF653, EID2B, HIPK2, SMARCA4	2.20858	1	0.931191	0.929972
ALS	Down	Molecular Function	GO:0003677~DNA binding	39	8.125	0.0354192	MCM7, TCF25, CHD8, ZC3H3, CXXC1, CHD4, RTF1, AHR, CENPB, ZBTB40, REPIN1, ZNF827, PUF60, KHSRP, SNAPC4, E2F2, HMG20B, ZNF223, SCYL1, RBM6, EOMES, TFAP2A, MBD4, XRCC6, PTGES2, NFYC, HIPK2, SMARCA4, NCOR2, DDB1, POLR3A, IRF3, LEP, DMC1, POLR3H, CALR, ZNF653, ZNF652, SIDT2	1.38741	1	1	1
ALS	Down	Molecular Function	GO:0005509~calcium ion binding	27	5.625	0.041247	PRKCSH, DGKA, CLSTN1, PRF1, ITPR3, VWCE, AIF1, NCALD, SPOCK2, CDH23, CPNE1, CAPN3, PLCG1, CAPN1, LDLR, SPTAN1, PLA2G2D, GALNT3, PLA2G4B, ACTN4, PPP2R3A, CALM3, ITGA5, CALR, PLCH2, PLCB2, PCDHB9	1.4897	1	1	1
ALS	Down	Molecular Function	GO:0004386~helicase activity	6	1.25	0.0448618	DDX19B, MCM7, DHX37, DDX51, CHD4, SMARCA4	3.08699	1	1	1
ALS	Down	Molecular Function	GO:0051087~protein-folding chaperone binding	7	1.45833	0.0459685	DNAJB2, GAK, GRN, CDC37, DNLZ, TBCD, CALR	2.6927	1	1	1
ALS	Down	Molecular Function	GO:0030374~nuclear receptor coactivator activity	5	1.04167	0.0519224	RBM14, CARM1, ZMIZ2, ACTN4, PPRC1	3.54827	1	1	1
ALS	Down	Molecular Function	GO:0003676~nucleic acid binding	11	2.29167	0.057204	DDB1, PARP10, MCM3AP, DDX27, REXO1, SF3A2, CPSF1, KHSRP, R3HCC1, TFIP11, BRD9	1.95155	1	1	1
ALS	Down	Molecular Function	GO:0000049~tRNA binding	6	1.25	0.0602936	YRDC, PUS1, NAT10, WDR6, TRMT1, EIF2AK4	2.83861	1	1	1
ALS	Down	Molecular Function	GO:0051015~actin filament binding	11	2.29167	0.0639202	CNN2, TAGLN, ABI3, TPM2, MYH9, ACTN4, TLN1, SPTAN1, AIF1, MYO9A, MYO1G	1.91038	1	1	1
ALS	Down	Molecular Function	GO:0016787~hydrolase activity	11	2.29167	0.0639202	XRCC6, DDX19B, VCP, DDX27, MCM7, CHD8, ABHD8, DDX51, TUBA4A, SGSH, SMARCA4	1.91038	1	1	1
ALS	Down	Molecular Function	GO:0016301~kinase activity	10	2.08333	0.0642898	CDKN1A, DOK2, PRKCSH, HGS, DGKA, FASTK, TNK2, ERBB2, CDK10, CALM3	1.99805	1	1	1
ALS	Down	Molecular Function	GO:0016887~ATP hydrolysis activity	17	3.54167	0.0645311	XRCC6, VCP, DDX27, HSP90AB1, MCM7, ATP13A1, CHD8, DDX51, CHD4, SPG7, MOV10, DDX19B, PSMC5, PSMC3, DMC1, DHX37, ABCF1	1.61225	1	1	1
ALS	Down	Molecular Function	GO:0031593~polyubiquitin modification-dependent protein binding	4	0.833333	0.0681009	DNAJB2, VCP, TOM1, UBL7	4.22153	1	1	1
ALS	Down	Molecular Function	GO:0070990~snRNP binding	2	0.416667	0.0709856	SNRPN, SNRPB	27.4399	1	1	1
ALS	Down	Molecular Function	GO:0035615~clathrin adaptor activity	3	0.625	0.0764647	AP1G2, AP2B1, AP1M1	6.49893	1	1	1
ALS	Down	Molecular Function	GO:0004519~endonuclease activity	4	0.833333	0.0812033	DCLRE1C, N4BP2, ANKZF1, SND1	3.91999	1	1	1
ALS	Down	Molecular Function	GO:0005543~phospholipid binding	7	1.45833	0.0863647	BSCL2, PLA2G2D, DGKA, DAPP1, PLCB2, EPN1, SLC9A1	2.28666	1	1	1
ALS	Down	Molecular Function	GO:0015631~tubulin binding	5	1.04167	0.08999	RABGAP1, DCTN1, HDGF, NCALD, CDK5RAP2	2.93999	1	1	1
ALS	Down	Molecular Function	GO:0042288~MHC class I protein binding	3	0.625	0.0910129	VCP, LILRB1, TAPBP	5.87999	1	1	1
ALS	Down	Molecular Function	GO:0062061~TAP complex binding	2	0.416667	0.0935118	TAPBPL, TAPBP	20.58	1	1	1
ALS	Down	Molecular Function	GO:0050218~propionate-CoA ligase activity	2	0.416667	0.0935118	ACSS2, ACSS1	20.58	1	1	1
ALS	Down	Molecular Function	GO:0005048~signal sequence binding	2	0.416667	0.0935118	SEC61A1, AP2B1	20.58	1	1	1
ALS	Down	Molecular Function	GO:0003987~acetate-CoA ligase activity	2	0.416667	0.0935118	ACSS2, ACSS1	20.58	1	1	1
ALS	Down	Molecular Function	GO:0030971~receptor tyrosine kinase binding	5	1.04167	0.093637	ERBB2, MATK, CSK, PLCG1, SQSTM1	2.89859	1	1	1
ALS	Down	Molecular Function	GO:0070034~telomerase RNA binding	3	0.625	0.0985661	EXOSC10, SMG5, SNRPB	5.61272	1	1	1
ALS	Down	Molecular Function	GO:0070182~DNA polymerase binding	3	0.625	0.0985661	HSP90AB1, NAT10, SMARCA4	5.61272	1	1	1
Parkinson	Up	Biological Process	GO:0002764~immune response-regulating signaling pathway	22	2.2449	9.16779e-19	LILRA6, KIR3DS1, KIR2DS2, KIR2DS3, KIR2DS4, KIR2DS5, KIR3DL1, LILRB1, LILRB2, LILRA1, KIR2DL1, KIR3DL3, LILRB3, LILRA2, KIR2DL2, KIR2DL3, FCAR, KIR2DL4, LILRA5, OSCAR, NCR1, KIR2DL5A	12.5411	3.65428e-15	3.65428e-15	3.59469e-15
Parkinson	Up	Biological Process	GO:0007165~signal transduction	117	11.9388	1.49961e-13	IL1RN, CSF3R, SLA, METRNL, CXCL16, PYCARD, PPP4R1, RASSF2, RASSF4, RPS6KA1, TOM1, AKT1, PGLYRP1, TLE3, IL4R, PRKCB, PRKCD, CSNK1D, VRK3, GTPBP1, MOB3A, BCR, TYROBP, MAPKAPK3, HGS, S100A6, RIN3, ULK1, RAF1, CSF1R, PXN, C5AR1, FPR1, CREM, IQGAP1, STK4, PRKCZ, KIR2DL4, INPP5D, S100A11, STAT5B, CREBBP, TNFSF14, TNFSF13, BRAF, PILRA, ARHGAP26, BMX, IGF2R, GRB2, RGL4, MYD88, MAP3K11, GPR27, ARHGAP9, CA…	2.04391	5.97865e-10	2.98872e-10	2.93999e-10
Parkinson	Up	Biological Process	GO:0035556~intracellular signal transduction	59	6.02041	2.31553e-13	DGKG, GSK3B, MAST3, PLEK, TREM1, PREX1, PPP2R1A, RPS6KA1, AKT1, VAV3, SYK, PRKCB, DAPK2, NFAM1, PRKCD, TYK2, GMIP, DGKZ, VAV1, LAT2, BCR, HCK, TYROBP, MAPKAPK3, MAPKAPK2, KIT, SIK3, HCLS1, PRKD2, DGKK, SQSTM1, ANP32A, PSEN1, NOD2, STK4, PRKCZ, RELA, STK3, DEDD2, PAK1, RAB40C, INPP5D, MKNK1, PHKG2, ERBB2, MKNK2, MAPK1, PAK6, PAK2, SH2B2, MAP3K3, MYO9B, BMX, SRPK1, SH3BP5L, DNMBP, CD209, PTPN6, SIP…	2.95846	9.23128e-10	3.06114e-10	3.01122e-10
Parkinson	Up	Biological Process	GO:0045087~innate immune response	67	6.83673	3.07189e-13	ITGAM, NCF1, NCF2, TREM1, HK2, PIK3CG, PYCARD, TRIM8, PPP6C, PSTPIP1, C1RL, IKBKG, TRIM27, PGLYRP1, TRIM21, CAMP, HAVCR2, FCER1G, SYK, ARG1, RNASE6, HLA-B, HLA-C, CYBA, CNPY3, MR1, HLA-E, IL17RA, FGR, HCK, SLPI, TRAF6, PADI4, CLEC4E, S100A9, TLR4, RNF166, NAIP, CSF1R, NLRX1, PRKDC, NOD2, LILRA2, CORO1A, RELA, LILRA5, RNF135, ZDHHC18, SEC14L1, PI3, CD14, SLC15A3, SLC15A4, N4BP1, AKIRIN2, MX2, SH2D…	2.70774	1.22449e-09	3.06114e-10	3.01122e-10
Parkinson	Up	Biological Process	GO:0006468~protein phosphorylation	49	5	1.66624e-10	GSK3B, ILK, STK10, PPP4R1, RPS6KA1, PDK4, PDK3, AKT1, PRKACA, SYK, PRKCB, DAPK2, PRKCD, CSNK1D, TYK2, FGR, BCR, HCK, PEAK1, MAPKAPK2, RARA, SIK3, PRKD2, ULK1, RAF1, PRKDC, STK4, PRKCZ, STK3, CAMKK2, PAK1, PRKY, MKNK1, PHKG2, ERBB2, MKNK2, PTK2B, MAPK1, PAK6, CSK, PAK2, LIMK2, BRAF, BMX, SRPK1, CDK9, BCKDK, FES, MAP3K11	2.82296	6.64163e-07	1.32833e-07	1.30667e-07
Parkinson	Up	Biological Process	GO:0006955~immune response	57	5.81633	1.1332e-09	IFITM3, IL1RN, IFITM2, NRROS, KIR3DS1, LST1, SECTM1, FCAR, PIK3CG, LTB4R, CTSS, TNFSF13B, FCGRT, TNFSF12-TNFSF13, IKBKG, CTSC, IL4R, SLC11A1, IL1R2, HLA-B, HLA-C, IL16, TYK2, HLA-F, TNFRSF1B, HLA-G, MR1, GTPBP1, VAV1, HLA-E, SLPI, TLR4, CEBPB, NOTCH1, C5AR1, PTAFR, WAS, KIR2DL1, CFP, CST7, KIR2DL3, NFIL3, CXCR1, CXCR2, MBP, S1PR4, TNFSF14, KIR2DS2, KIR2DS3, TNFSF13, KIR2DS5, KIR3DL1, LILRB2, SP2,…	2.44501	4.51693e-06	7.52824e-07	7.40547e-07
Parkinson	Up	Biological Process	GO:0006954~inflammatory response	49	5	7.88893e-09	NRROS, TCIRG1, F11R, HK2, PIK3CG, LTB4R, PYCARD, MMP25, PSTPIP1, C3AR1, AKT1, IKBKG, HAVCR2, SCYL1, SLC11A1, NFAM1, CYBA, TNFRSF1B, IL17RA, TNFRSF1A, HCK, MAPKAPK2, KIT, ADAM8, S100A9, TLR4, NAIP, CHST2, CSF1R, CEBPB, C5AR2, C5AR1, PTAFR, FPR1, AIF1, PRKCZ, RELA, DHRS7B, CXCR2, TSPAN2, CD14, TGFB1, STAT3, ITCH, THEMIS2, BCL6, REL, MYD88, IL18R1	2.51525	3.14448e-05	4.49218e-06	4.41893e-06
Parkinson	Up	Biological Process	GO:0006968~cellular defense response	16	1.63265	1.29431e-08	NCF1, NCF2, KIR2DS3, C5AR1, PRF1, TCIRG1, LSP1, LILRB2, HLA-G, RELA, KIR2DL4, NCR1, TYROBP, GNLY, CXCR2, PTK2B	6.41834	5.15901e-05	6.44892e-06	6.34376e-06
Parkinson	Up	Biological Process	GO:0030036~actin cytoskeleton organization	33	3.36735	1.59532e-08	PLEK, CORO1A, FGD4, CLN3, CYTH2, PAK1, SIPA1L1, CFL1, SH2B2, PDLIM7, ARHGEF11, VASP, IQSEC1, LIMK2, ACTN1, RHOG, ACTN4, SSH2, ARHGAP26, SSH1, BCR, MKLN1, TYROBP, BCL6, PARVG, DAAM2, EHBP1L1, KIT, CDC42EP2, ELMO1, MYH9, GRB2, PFN1	3.16302	6.35876e-05	7.06551e-06	6.95029e-06
Parkinson	Up	Biological Process	GO:0006915~apoptotic process	60	6.12245	2.34888e-08	CSRNP1, PLEKHF1, PRF1, JADE1, PTEN, SRA1, TCIRG1, CTSS, PYCARD, KIF1B, IKBKG, CTSC, AREL1, MAP1S, PRKCB, DAPK2, PRKCD, MMP9, RHOB, TNFRSF1A, RNF144B, BRMS1, IRF1, ELMO1, TMBIM6, RAF1, S100A9, SQSTM1, NAIP, PPP1R15A, RTN3, RALB, PHLPP1, PSEN1, STK4, STK3, PAK1, INPP5D, EPB41L3, PTK2B, MFN2, MAPK1, PAK6, CD14, RNF130, PAK2, RELT, TNFSF14, TNFRSF9, ZBTB16, CARD6, CIDEB, GZMB, BMX, NLRP12, ITCH, MARC…	2.19176	9.36218e-05	9.36262e-06	9.20994e-06
Parkinson	Up	Biological Process	GO:0032755~positive regulation of interleukin-6 production	21	2.14286	4.1989e-08	CD74, AKIRIN2, TGFB1, SYK, STAT3, PTAFR, IL16, CYBA, LILRB2, NOD2, LILRA2, AIF1, RELA, LILRA5, IL17RA, PYCARD, TYROBP, TRAF6, MBP, TLR4, MYD88	4.41651	0.000167354	1.52153e-05	1.49672e-05
Parkinson	Up	Biological Process	GO:0008360~regulation of cell shape	24	2.44898	8.25765e-08	CSF1R, WDR1, LST1, RHOG, MSN, ARAP1, F11R, CORO1A, FGR, MKLN1, FGD4, HCK, FMNL1, DNMBP, FES, CDC42EP4, EPB41L3, KIT, CDC42EP2, PLXNB2, PTK2B, MYH9, ALDOA, BRWD3	3.76729	0.000329096	2.74292e-05	2.69819e-05
Parkinson	Up	Biological Process	GO:0046777~protein autophosphorylation	24	2.44898	3.46244e-07	GSK3B, MAP3K3, CSF1R, DAPK2, STK4, BMX, CAMKK2, FGR, STK10, HCK, PAK1, MAPKAPK3, FES, PEAK1, MKNK1, KIT, MAPKAPK2, MKNK2, PTK2B, AKT1, PRKD2, ULK1, PAK2, MAP3K11	3.48917	0.00137918	0.000106164	0.000104433
Parkinson	Up	Biological Process	GO:0051056~regulation of small GTPase mediated signal transduction	21	2.14286	4.31973e-07	ARHGEF11, ARHGAP9, PLEKHG3, VAV3, RALBP1, RALGAPA2, ARHGAP1, MYO9B, ARAP1, SIPA1L2, ARHGAP26, GMIP, VAV1, BCR, FGD4, PREX1, DNMBP, ARHGAP30, SIPA1L1, ARHGEF40, SIPA1	3.85509	0.00172036	0.000122989	0.000120983
Parkinson	Up	Biological Process	GO:0019221~cytokine-mediated signaling pathway	24	2.44898	7.10162e-07	LILRA6, STAT5B, CEBPA, CSF1R, CSF3R, IL4R, IFNGR2, IL1R2, STAT3, LILRB1, TYK2, LILRB2, LILRA1, LILRB3, LILRA2, RELA, LILRA5, TNFRSF1A, HCK, KIT, AKT1, PTPN6, PRKACA, SH2B2	3.3541	0.0028267	0.000188714	0.000185636
Parkinson	Up	Biological Process	GO:0007229~integrin-mediated signaling pathway	19	1.93878	2.7286e-06	VAV3, ITGAM, SYK, PLEK, ILK, PRAM1, VAV1, FGR, HCK, CEACAM1, ZYX, CTNNA1, PTK2B, ADAM9, MYH9, ADAM8, ITGA5, TLN1, FERMT3	3.7416	0.0108173	0.000679762	0.000668677
Parkinson	Up	Biological Process	GO:0018105~peptidyl-serine phosphorylation	23	2.34694	3.26469e-06	GSK3B, PRKCB, MAST3, PRKDC, PRKCD, CSNK1D, STK4, VRK3, PRKCZ, SRPK1, MAPKAPK3, MKNK1, MAPKAPK2, RPS6KA1, MKNK2, PDK3, AKT1, MAPK1, PRKD2, ULK1, PRKACA, PAK2, CDK5R1	3.1734	0.0129288	0.000765474	0.000752991
Parkinson	Up	Biological Process	GO:0032760~positive regulation of tumor necrosis factor production	19	1.93878	3.55794e-06	SASH3, TGFB1, SYK, STAT3, PTAFR, CYBA, NOD2, PSEN1, LILRA2, LILRA5, HLA-E, PYCARD, TYROBP, PTPRC, MAPKAPK2, CD14, TLR4, MYD88, HAVCR2	3.67479	0.0140819	0.000787886	0.000775037
Parkinson	Up	Biological Process	GO:0043408~regulation of MAPK cascade	12	1.22449	4.53079e-06	FGR, CSF1R, PAK1, PHLPP1, SLA, PAK6, GRB2, CSK, STK4, PAK2, STK40, STK3	5.77651	0.0178977	0.000950512	0.000935012
Parkinson	Up	Biological Process	GO:0016310~phosphorylation	56	5.71429	5.01952e-06	GSK3B, MAST3, PIK3CG, RPS6KA1, PDK4, AKT1, TK2, IKBKG, PRKACA, SYK, PRKCB, PRKCD, ITPK1, PLAUR, CSNK1D, TYK2, VRK3, FGR, HCK, PKM, MAPKAPK3, HGS, KIT, SIK3, PRKD2, RAF1, STK40, PDXK, PRKDC, PNKP, STK4, PRKCZ, STK3, CAMKK2, PAK1, MKNK1, ERBB2, MKNK2, MAPK1, PAK6, CSK, CAMK2G, PAK2, NADK, GIT2, MAP3K3, LIMK2, STAT3, BRAF, BMX, SRPK1, CDK9, BCKDK, FES, MAP3K11, CDK5R1	1.91638	0.019809	0.000985006	0.000968944
Parkinson	Up	Biological Process	GO:0000045~autophagosome assembly	15	1.53061	5.18945e-06	GABARAPL1, UBXN2B, RAB1B, TCIRG1, PSEN1, ATG13, RAB43, NSFL1C, TP53INP2, TRAF6, ATG2A, ULK1, ATG7, CTSD, RAB7A	4.45108	0.0204727	0.000985006	0.000968944
Parkinson	Up	Biological Process	GO:0043123~positive regulation of canonical NF-kappaB signal transduction	28	2.85714	6.47445e-06	CANT1, SLC44A2, PELI2, ILK, SECTM1, NOD2, LITAF, RELA, TRIM8, PYCARD, FLOT2, IKBKG, TRIM21, CD74, MAP3K3, TGFB1, PRKCB, SHISA5, TNFRSF1A, FKBP1A, TRAF6, REL, S100A4, LTBR, RBCK1, TLR4, MYD88, TRIM34	2.67195	0.0254771	0.00117305	0.00115392
Parkinson	Up	Biological Process	GO:0060907~positive regulation of macrophage cytokine production	9	0.918367	1.06362e-05	PYCARD, CD74, MAPKAPK2, LAPTM5, LILRB1, NOD2, TLR4, HLA-G, MYD88	7.79829	0.0415099	0.00184329	0.00181324
Parkinson	Up	Biological Process	GO:0006909~phagocytosis	14	1.42857	1.8955e-05	CD93, NCF2, SLC11A1, NCF4, ICAM3, NOD2, CORO1A, TM9SF4, BCR, CEACAM4, ELMO1, CD14, TLR4, MYD88	4.27136	0.0727714	0.0031481	0.00309677
Parkinson	Up	Biological Process	GO:0031623~receptor internalization	12	1.22449	2.00647e-05	SNX1, ITCH, RAB31, RALB, FCER1G, SYK, CXCR1, HGS, CXCR2, GRB2, LILRB1, ARRB2	4.9989	0.0768641	0.00316539	0.00311377
Parkinson	Up	Biological Process	GO:0042987~amyloid precursor protein catabolic process	7	0.714286	2.06473e-05	ADAM19, PSENEN, CLN3, APH1B, ADAM9, PSEN1, ABCG1	10.831	0.0790053	0.00316539	0.00311377
Parkinson	Up	Biological Process	GO:0001934~positive regulation of protein phosphorylation	25	2.55102	2.92881e-05	CSF1R, RALB, PELI2, ILK, ARRB2, PSEN1, STK4, CAMKK2, CLN3, PAK1, FXR2, ERBB2, AKT1, CAMP, CD74, RALBP1, LIMK2, PLAUR, BRAF, CSNK1D, MMP9, MOB3A, SLCO3A1, RAF1, SQSTM1	2.62887	0.110187	0.00432379	0.00425329
Parkinson	Up	Biological Process	GO:0032757~positive regulation of interleukin-8 production	13	1.32653	3.07993e-05	FCN1, CD74, SYK, STAT3, NOD2, LILRA2, RELA, PYCARD, PRKD2, CD14, TLR4, MYD88, HSPA1A	4.40008	0.115531	0.0043845	0.004313
Parkinson	Up	Biological Process	GO:0045953~negative regulation of natural killer cell mediated cytotoxicity	7	0.714286	3.30696e-05	CLEC12B, LILRB1, ARRB2, HLA-F, HLA-G, KIR2DL4, HLA-E	10.1089	0.123499	0.00454535	0.00447123
Parkinson	Up	Biological Process	GO:0030833~regulation of actin filament polymerization	10	1.02041	6.81217e-05	PREX1, PSTPIP1, FCHSD2, DBNL, FES, DAAM2, COTL1, HCLS1, PFN1, CORO1A	5.41548	0.237797	0.00905111	0.00890351
Parkinson	Up	Biological Process	GO:0071222~cellular response to lipopolysaccharide	23	2.34694	7.36921e-05	ABCA1, UPF1, LILRB1, LILRB2, NOD2, TNFRSF1B, LITAF, MMP9, RELA, FCAR, BCR, PYCARD, SBNO2, TRAF6, RARA, TSPO, ADAM9, SIRPA, CD14, TLR4, MYD88, CAMP, HAVCR2	2.6085	0.254535	0.00947538	0.00932086
Parkinson	Up	Biological Process	GO:0045944~positive regulation of transcription by RNA polymerase II	88	8.97959	8.6123e-05	CSRNP1, CALCOCO1, SPI1, CITED2, KDM1B, BRCA1, LITAF, IRF2BPL, ZMIZ1, RPS6KA1, AKT1, IKBKG, JUNB, SOX4, NCOA1, KDM6B, KLF13, LMO4, SLC11A1, TFE3, TFEB, RFX2, ACTN4, GTF2F1, RNF40, ETV6, TNFRSF1A, PKM, TRAF6, IRF1, IRF2, TET3, RARA, HCLS1, PRKD2, MAML3, RAF1, SQSTM1, TLR4, KMT2D, CEBPA, CEBPB, AKNA, NOTCH1, CEBPD, PRKDC, WAS, CREM, NOD2, RLF, RELA, SLC9A1, HELZ2, PPP3R1, SBNO2, ZNF746, PLAGL2, ZNF1…	1.51771	0.290576	0.0107277	0.0105528
Parkinson	Up	Biological Process	GO:0016477~cell migration	29	2.95918	0.000111278	DOCK5, PXN, PTEN, PBXIP1, IQGAP1, CORO1A, PRKCZ, PIK3CG, SLC9A1, PAK1, CTNNA1, WWC3, SIRPA, CSK, VAV3, SYK, CD93, DGKZ, MMP9, SORL1, VAV1, MLF2, FMNL1, CEACAM1, PEAK1, CASS4, ADAM9, LCP1, ANAPC2	2.23557	0.358265	0.0134411	0.0132219
Parkinson	Up	Biological Process	GO:0006606~protein import into nucleus	16	1.63265	0.000115339	NUP214, AKIRIN2, NOTCH1, SYK, STAT3, STK4, STK3, PPP3R1, BCL3, FAM53C, AKT1, FAM53B, NUP98, SQSTM1, KPNB1, KPNA1	3.23916	0.368569	0.0135218	0.0133013
Parkinson	Up	Biological Process	GO:0140105~interleukin-10-mediated signaling pathway	6	0.612245	0.000124511	STAT3, LILRB1, LILRB2, LILRA1, TYK2, LILRA2	10.831	0.391241	0.0139987	0.0137704
Parkinson	Up	Biological Process	GO:0006914~autophagy	20	2.04082	0.000126431	ARSA, MAP1S, USP10, PHF23, TFEB, CLEC16A, RAB24, TBC1D14, TMBIM6, ULK1, ATG7, TECPR2, S100A9, SQSTM1, RNF185, SBF2, RNF166, RAB8A, ARSB, RAB7A	2.74201	0.395882	0.0139987	0.0137704
Parkinson	Up	Biological Process	GO:0016192~vesicle-mediated transport	25	2.55102	0.000137635	ARF3, RTN3, GDI1, RAB1B, STXBP2, CLTB, SNX27, STX5, KIF1B, RABAC1, AP1M1, ARL11, YIPF1, TRAPPC1, AP3D1, ARAP3, MYO5A, APOBR, AP5B1, RAB31, MIA-RAB4B, RAB37, PLIN3, RIN3, MON1B	2.38567	0.422272	0.0148274	0.0145856
Parkinson	Up	Biological Process	GO:0050729~positive regulation of inflammatory response	16	1.63265	0.000158186	STAT5B, CEBPA, CEBPB, TGFB1, MGST2, IL16, LILRA5, IL17RA, TNFRSF1A, PYCARD, NLRP12, NINJ1, S100A9, TLR4, GPSM3, NAIP	3.15082	0.467717	0.0165929	0.0163223
Parkinson	Up	Biological Process	GO:0032753~positive regulation of interleukin-4 production	8	0.816327	0.000170924	SASH3, CEBPB, FCER1G, SYK, RARA, PRKCZ, HAVCR2, HLA-E	6.41834	0.494072	0.0174693	0.0171844
Parkinson	Up	Biological Process	GO:0030316~osteoclast differentiation	10	1.02041	0.000179524	CSF1R, SBNO2, TGFB1, TYROBP, TRAF6, GAB2, TCIRG1, JUNB, FOSL2, OSCAR	4.81376	0.511125	0.0178896	0.0175979
Parkinson	Up	Biological Process	GO:0051092~positive regulation of NF-kappaB transcription factor activity	18	1.83673	0.000192576	STAT3, NOD2, PRKCZ, RELA, TRIM8, PYCARD, SLCO3A1, TRAF6, PRKD2, IKBKG, RBCK1, S100A9, TRIM21, TLR4, MYD88, IL18R1, HSPA1A, TRIM34	2.84609	0.535912	0.0187221	0.0184168
Parkinson	Up	Biological Process	GO:0038096~Fc-gamma receptor signaling pathway involved in phagocytosis	7	0.714286	0.000210001	VAV3, FGR, HCK, PAK1, SYK, PRKCD, VAV1	7.58167	0.567058	0.0199301	0.0196051
Parkinson	Up	Biological Process	GO:1901224~positive regulation of non-canonical NF-kappaB signal transduction	12	1.22449	0.000227208	PYCARD, PTP4A3, NLRP12, TNFSF14, LAPTM5, ACTN4, RBCK1, NOD2, TLR4, RELA, IL18R1, HAVCR2	3.87975	0.595763	0.0210617	0.0207182
Parkinson	Up	Biological Process	GO:0002283~neutrophil activation involved in immune response	5	0.510204	0.000270897	TYROBP, FCER1G, SYK, LILRA2, MYD88	13.5387	0.660385	0.0245408	0.0241406
Parkinson	Up	Biological Process	GO:0042130~negative regulation of T cell proliferation	10	1.02041	0.000300187	CEBPB, TGFB1, ARG1, PTPN6, LILRB1, LILRB2, VSIG4, HLA-G, HAVCR2, HLA-E	4.5129	0.697817	0.0265899	0.0261563
Parkinson	Up	Biological Process	GO:0045893~positive regulation of DNA-templated transcription	54	5.5102	0.000436473	CALCOCO1, NCF1, CITED2, JADE1, ILK, SRA1, BRCA1, TRIM8, RPS6KA1, AKT1, TRIM27, TRIM21, SOX4, YWHAH, NCOA1, ARHGEF11, PRKCB, ACTN1, ZNF281, TFE3, TFEB, RHOG, PSRC1, IRF1, RARA, DPEP2, NUP98, RBM23, CEBPB, ACSS2, NOTCH1, ZBTB48, MLLT1, PBXIP1, PSEN1, RLF, RELA, CAMKK2, NFIL3, TP53INP2, SCAND1, ZNF341, CD74, CREBBP, TGFB1, NFYA, ZBTB16, NR1H2, STAT3, GATAD2B, NFIC, BCL3, TADA3, TACC1	1.64059	0.824508	0.0372694	0.0366617
Parkinson	Up	Biological Process	GO:0050853~B cell receptor signaling pathway	11	1.12245	0.000439454	VAV3, LAT2, PTPRC, SYK, PRKCB, NFAM1, MAPK1, PTPN6, GRB2, BMX, SH2B2	3.90625	0.826582	0.0372694	0.0366617
Parkinson	Up	Biological Process	GO:0042742~defense response to bacterium	19	1.93878	0.000464829	AKIRIN2, CEBPB, FCER1G, SYK, SLC11A1, PRKCD, NOD2, CFP, TNFRSF1A, GNLY, BCL3, IKBKG, RBCK1, CLEC4E, S100A9, TLR4, MYD88, CAMP, NAIP	2.55637	0.843271	0.0381433	0.0375213
Parkinson	Up	Biological Process	GO:0030838~positive regulation of actin filament polymerization	10	1.02041	0.000481218	VASP, PYCARD, HCK, BAG4, FCHSD2, CDC42EP4, CDC42EP2, PTK2B, GRB2, PFN1	4.24743	0.853187	0.0381433	0.0375213
Parkinson	Up	Biological Process	GO:0007041~lysosomal transport	7	0.714286	0.000485745	HGSNAT, GRN, VPS53, PSAP, IGF2R, ARSB, HSPA1A	6.59276	0.855814	0.0381433	0.0375213
Parkinson	Up	Biological Process	GO:0030041~actin filament polymerization	9	0.918367	0.000488035	PREX1, PSTPIP1, GSN, MSRB2, WAS, ARPC4, AIF1, MSRB1, GAS7	4.75505	0.857124	0.0381433	0.0375213
Parkinson	Up	Biological Process	GO:0006952~defense response	13	1.32653	0.000508447	STAT5B, CSF3R, MX2, STAT3, HLA-B, RNASE6, WAS, LILRA1, NOD2, LILRB3, LILRA2, CST3, MICU1	3.313	0.868294	0.0385488	0.0379202
Parkinson	Up	Biological Process	GO:0007159~leukocyte cell-cell adhesion	8	0.816327	0.000529718	PTPRC, SYK, CD209, MSN, ITGA5, F11R, ICAM1, FERMT3	5.41548	0.879006	0.0385488	0.0379202
Parkinson	Up	Biological Process	GO:0010575~positive regulation of vascular endothelial growth factor production	8	0.816327	0.000529718	TGFB1, STAT3, C5AR1, C3AR1, BRCA1, HPSE, RELA, SULF2	5.41548	0.879006	0.0385488	0.0379202
Parkinson	Up	Biological Process	GO:0009615~response to virus	15	1.53061	0.000531908	IVNS1ABP, IFITM3, IFITM1, IFITM2, IFNGR2, MX2, LILRB1, GTF2F1, IL17RA, FGR, NPC2, CFL1, BCL3, IKBKG, IFNAR1	2.9539	0.880058	0.0385488	0.0379202
Parkinson	Up	Biological Process	GO:0032733~positive regulation of interleukin-10 production	9	0.918367	0.000578805	PYCARD, SASH3, SYK, STAT3, BCL3, NOD2, PRKCZ, TLR4, LILRA5	4.64184	0.900519	0.0411985	0.0405267
Parkinson	Up	Biological Process	GO:0007249~canonical NF-kappaB signal transduction	10	1.02041	0.000645585	TRIM8, CREBBP, RASSF2, TRAF6, BCL3, REL, AKT1, ADAM8, IKBKG, RELA	4.08715	0.92378	0.0451456	0.0444094
Parkinson	Up	Biological Process	GO:0032731~positive regulation of interleukin-1 beta production	11	1.12245	0.00073893	PYCARD, NLRP12, TYROBP, STAT3, NOD2, LILRA2, TLR4, RELA, MYD88, NAIP, LILRA5	3.66586	0.947475	0.0507824	0.0499542
Parkinson	Up	Biological Process	GO:0031663~lipopolysaccharide-mediated signaling pathway	8	0.816327	0.00078131	HCK, TRAF6, PTAFR, MAPK1, AKT1, CD14, TLR4, MYD88	5.09692	0.955645	0.0515729	0.0507319
Parkinson	Up	Biological Process	GO:0046597~negative regulation of viral entry into host cell	7	0.714286	0.00078753	TRIM8, IFITM3, FCN1, CD74, IFITM1, IFITM2, GSN	6.06533	0.956731	0.0515729	0.0507319
Parkinson	Up	Biological Process	GO:0032735~positive regulation of interleukin-12 production	9	0.918367	0.000801199	SYK, TRAF6, IRF1, LAPTM5, IL16, NOD2, TLR4, HLA-G, RELA	4.43085	0.959028	0.0515729	0.0507319
Parkinson	Up	Biological Process	GO:0006691~leukotriene metabolic process	6	0.612245	0.000802188	ALOX5, CYP4F2, CYP4F3, MAPKAPK2, DPEP2, GGT1	7.64538	0.959189	0.0515729	0.0507319
Parkinson	Up	Biological Process	GO:0050766~positive regulation of phagocytosis	10	1.02041	0.000853163	PYCARD, BCR, PTPRC, FCER1G, SLC11A1, RAB27A, SIRPA, CYBA, NOD2, SIRPB1	3.93853	0.966699	0.0539795	0.0530992
Parkinson	Up	Biological Process	GO:0032720~negative regulation of tumor necrosis factor production	12	1.22449	0.000967342	C5AR2, BCL3, RARA, TSPO, SIRPA, PTPN6, LILRB1, TRIM27, ARRB2, NOD2, TLR4, HAVCR2	3.29042	0.978883	0.0602472	0.0592648
Parkinson	Up	Biological Process	GO:0032930~positive regulation of superoxide anion generation	6	0.612245	0.00106885	TGFB1, ITGAM, TYROBP, SYK, PRKCD, GNAI2	7.22064	0.985916	0.0655449	0.064476
Parkinson	Up	Biological Process	GO:0045892~negative regulation of DNA-templated transcription	44	4.4898	0.0012101	KDM5B, CEBPA, SPI1, NOTCH1, TSHZ3, CEBPD, CITED2, PBXIP1, BRCA1, RELA, DEDD2, SBNO2, ATXN1, NFIL3, BASP1, NACC2, DHRS7B, ZNF746, SPEN, TLE3, ZHX2, PHC2, TGFB1, CBX4, VDR, NR1H2, ZBTB16, ZNF281, PHF12, WWP2, GATAD2B, BRMS1, BCL6, NMNAT1, IRF1, TRAF6, BCL3, BHLHE40, ZNF438, RARA, DPEP2, RCOR1, BAP1, CDK5R1	1.66339	0.991985	0.0730827	0.071891
Parkinson	Up	Biological Process	GO:0031397~negative regulation of protein ubiquitination	10	1.02041	0.00126329	IVNS1ABP, TSPO, AKT1, ARRB2, SENP2, SQSTM1, SOX4, N4BP1, HSPA1A, SMAD7	3.73481	0.993517	0.0751561	0.0739306
Parkinson	Up	Biological Process	GO:0006935~chemotaxis	15	1.53061	0.00137511	RALBP1, CMTM3, C5AR2, C5AR1, PTAFR, PLAUR, FPR1, MOSPD2, LSP1, CXCL16, FES, CXCR2, C3AR1, MAPK1, CMTM2	2.68536	0.995851	0.0806056	0.0792912
Parkinson	Up	Biological Process	GO:0030593~neutrophil chemotaxis	12	1.22449	0.00146253	VAV3, PREX1, CSF3R, FCER1G, SYK, CXCR1, C5AR1, CXCR2, TREM1, S100A9, VAV1, PIK3CG	3.13184	0.997073	0.0824341	0.0810898
Parkinson	Up	Biological Process	GO:0006886~intracellular protein transport	26	2.65306	0.00146987	ARF3, RAB5B, RAB3D, RAB1B, STXBP2, CLTB, STX11, STX10, RPH3A, RAB43, SNX1, SNX27, RAB24, KIF13A, STX5, AP1M1, YWHAH, CTSA, CD74, ARL11, AP3D1, LAPTM5, SYTL3, RHOB, RAB31, COPG1	1.99014	0.997158	0.0824341	0.0810898
Parkinson	Up	Biological Process	GO:0034341~response to type II interferon	7	0.714286	0.00148873	IFITM3, CD74, IFITM1, IFITM2, SLC11A1, TRIM21, CXCL16	5.41548	0.997364	0.0824341	0.0810898
Parkinson	Up	Biological Process	GO:0050852~T cell receptor signaling pathway	15	1.53061	0.00148902	BRAF, PSEN1, BMX, PRAM1, FOSL2, PTPRC, THEMIS2, INPP5D, TRAF6, MAPK1, CSK, PRKD2, PTPN6, IKBKG, RBCK1	2.66335	0.997367	0.0824341	0.0810898
Parkinson	Up	Biological Process	GO:0070434~positive regulation of nucleotide-binding oligomerization domain containing 2 signaling pathway	4	0.408163	0.00176011	SLC15A3, TLR4, SLC15A4, HSPA1A	14.4413	0.999108	0.0929324	0.0914169
Parkinson	Up	Biological Process	GO:0002476~antigen processing and presentation of endogenous peptide antigen via MHC class Ib	6	0.612245	0.00179127	HLA-B, HLA-C, HLA-F, MR1, HLA-G, HLA-E	6.49857	0.999212	0.0929324	0.0914169
Parkinson	Up	Biological Process	GO:0002486~antigen processing and presentation of endogenous peptide antigen via MHC class I via ER pathway, TAP-independent	6	0.612245	0.00179127	HLA-B, HLA-C, HLA-F, MR1, HLA-G, HLA-E	6.49857	0.999212	0.0929324	0.0914169
Parkinson	Up	Biological Process	GO:0030048~actin filament-based movement	6	0.612245	0.00179127	WIPF1, MYO7B, WAS, MYH9, MYO5A, MYO9B	6.49857	0.999212	0.0929324	0.0914169
Parkinson	Up	Biological Process	GO:0042102~positive regulation of T cell proliferation	10	1.02041	0.00181927	SASH3, PTPRC, CD209, TRAF6, LILRB2, TYK2, AIF1, CORO1A, TNFSF13B, HAVCR2	3.55113	0.999296	0.0929324	0.0914169
Parkinson	Up	Biological Process	GO:0045595~regulation of cell differentiation	8	0.816327	0.00182854	CEBPB, BCL6, CEBPD, FES, PPP2R1A, RAF1, SBF2, ANAPC2	4.44347	0.999321	0.0929324	0.0914169
Parkinson	Up	Biological Process	GO:0002244~hematopoietic progenitor cell differentiation	11	1.12245	0.00184186	ARL11, TGFB1, PTPRC, CEBPD, CITED2, ACP6, KIT, PLEK, PTPN6, PSEN1, DHTKD1	3.26412	0.999356	0.0929324	0.0914169
Parkinson	Up	Biological Process	GO:0032703~negative regulation of interleukin-2 production	7	0.714286	0.00216918	PTPRC, LAPTM5, TRIM27, VSIG4, NOD2, PRKACA, HAVCR2	5.05445	0.999826	0.106745	0.105004
Parkinson	Up	Biological Process	GO:2001238~positive regulation of extrinsic apoptotic signaling pathway	7	0.714286	0.00216918	PYCARD, PTPRC, LTBR, RBCK1, PAK2, TLR4, DEDD2	5.05445	0.999826	0.106745	0.105004
Parkinson	Up	Biological Process	GO:0010803~regulation of tumor necrosis factor-mediated signaling pathway	6	0.612245	0.00226273	PYCARD, SYK, MAPKAPK2, SPATA2, ULK1, TNFRSF1A	6.18912	0.99988	0.107806	0.106048
Parkinson	Up	Biological Process	GO:0008154~actin polymerization or depolymerization	6	0.612245	0.00226273	VASP, SVIL, GSN, WIPF1, FLII, WAS	6.18912	0.99988	0.107806	0.106048
Parkinson	Up	Biological Process	GO:0007266~Rho protein signal transduction	10	1.02041	0.0022878	ARHGEF11, BCL6, CDC42EP4, CFL1, ARHGDIB, CDC42EP2, RHOG, ARHGAP1, MYO9B, RHOB	3.4384	0.999892	0.107806	0.106048
Parkinson	Up	Biological Process	GO:0060333~type II interferon-mediated signaling pathway	5	0.510204	0.00229893	HCK, IFNGR2, IRF1, TYK2, RAF1	8.3315	0.999896	0.107806	0.106048
Parkinson	Up	Biological Process	GO:0050727~regulation of inflammatory response	13	1.32653	0.00235506	GRN, AKNA, AREL1, SPATA2, NOD2, RELA, HCK, SBNO2, BCL6, ALOX5, GGT1, MYD88, BAP1	2.78817	0.999917	0.109154	0.107374
Parkinson	Up	Biological Process	GO:0008333~endosome to lysosome transport	9	0.918367	0.00245938	PLEKHF1, SNX27, MGRN1, KIF13A, RAB24, CLEC16A, DENND3, RHOB, RAB7A	3.74918	0.999945	0.112679	0.110842
Parkinson	Up	Biological Process	GO:0006470~protein dephosphorylation	14	1.42857	0.00288423	MTMR3, PHLPP1, PPM1M, PTEN, SSH2, SSH1, PPP6C, PTPRE, PPP3R1, PPP4R1, PTPRC, CTDSP1, PPP2R1A, PTPN6	2.59202	0.99999	0.130643	0.128512
Parkinson	Up	Biological Process	GO:0051650~establishment of vesicle localization	4	0.408163	0.00297475	LIMK2, IKBKG, TCIRG1, RAB7A	12.3782	0.999993	0.131748	0.1296
Parkinson	Up	Biological Process	GO:0034616~response to laminar fluid shear stress	4	0.408163	0.00297475	ABCA1, TGFB1, ADAM9, SMAD7	12.3782	0.999993	0.131748	0.1296
Parkinson	Up	Biological Process	GO:0032729~positive regulation of type II interferon production	11	1.12245	0.00303502	PYCARD, SASH3, SLC11A1, BCL3, LILRB1, CD14, TYK2, TRIM27, TLR4, IL18R1, HAVCR2	3.05488	0.999995	0.132941	0.130773
Parkinson	Up	Biological Process	GO:0046339~diacylglycerol metabolic process	5	0.510204	0.00310197	DGKG, DGAT2, DGAT1, DGKK, DGKZ	7.7364	0.999996	0.132951	0.130783
Parkinson	Up	Biological Process	GO:0051014~actin filament severing	5	0.510204	0.00310197	SVIL, FMNL1, GSN, FLII, CFL1	7.7364	0.999996	0.132951	0.130783
Parkinson	Up	Biological Process	GO:0032722~positive regulation of chemokine production	8	0.816327	0.00326587	PYCARD, CD74, CSF1R, IL4R, AIF1, TLR4, MYD88, HAVCR2	4.03012	0.999998	0.137029	0.134794
Parkinson	Up	Biological Process	GO:0042098~T cell proliferation	8	0.816327	0.00326587	SASH3, TGFB1, TNFSF14, MSN, PTPN6, CORO1A, PIK3CG, TNFSF13B	4.03012	0.999998	0.137029	0.134794
Parkinson	Up	Biological Process	GO:0002223~stimulatory C-type lectin receptor signaling pathway	6	0.612245	0.00346635	PAK1, CREBBP, TYROBP, SYK, TRAF6, PAK2	5.65093	0.999999	0.143926	0.141579
Parkinson	Up	Biological Process	GO:0032715~negative regulation of interleukin-6 production	10	1.02041	0.00388384	NLRP12, NLRX1, C5AR2, INPP5D, SIRPA, PTPN6, CSK, ARRB2, TLR4, HAVCR2	3.18557	1	0.157008	0.154447
Parkinson	Up	Biological Process	GO:0032869~cellular response to insulin stimulus	12	1.22449	0.00396123	RAB43, CEACAM1, PKM, RAB31, PRKDC, MYO5A, AKT1, PRKCZ, FBP1, RAB8A, SLC9A1, WDTC1	2.76535	1	0.157008	0.154447
Parkinson	Up	Biological Process	GO:0051091~positive regulation of DNA-binding transcription factor activity	12	1.22449	0.00396123	TRIM8, PYCARD, TRAF6, NFAM1, KIT, PTEN, AKT1, PRKD2, TRIM27, TRIM21, TRIM34, STK3	2.76535	1	0.157008	0.154447
Parkinson	Up	Biological Process	GO:0002430~complement receptor mediated signaling pathway	5	0.510204	0.00407706	ITGAM, C5AR2, C5AR1, FPR1, C3AR1	7.22064	1	0.157008	0.154447
Parkinson	Up	Biological Process	GO:0032688~negative regulation of interferon-beta production	5	0.510204	0.00407706	PYCARD, NLRX1, REL, SIRPA, LILRB1	7.22064	1	0.157008	0.154447
Parkinson	Up	Biological Process	GO:0043065~positive regulation of apoptotic process	27	2.7551	0.00411695	PRKDC, KATNB1, PSEN1, STK4, STK3, SLC9A1, PYCARD, RASSF2, INPP5D, TSPO, ATG7, CTSD, SOX4, NCOA1, TGFB1, ZBTB16, DAPK2, TNFRSF10C, CIDEB, LILRB1, MMP9, IGF2R, RHOB, BCL6, ACIN1, SQSTM1, MAP3K11	1.81637	1	0.157008	0.154447
Parkinson	Up	Biological Process	GO:0071345~cellular response to cytokine stimulus	7	0.714286	0.00420121	CDK9, ABCA1, CSF1R, NLRP12, TRAF6, HCLS1, TCIRG1	4.4598	1	0.157008	0.154447
Parkinson	Up	Biological Process	GO:0042267~natural killer cell mediated cytotoxicity	7	0.714286	0.00420121	STAT5B, RNF19B, GZMB, PTPN6, KIR3DL1, GRB2, VAV1	4.4598	1	0.157008	0.154447
Parkinson	Up	Biological Process	GO:0006911~phagocytosis, engulfment	6	0.612245	0.00421471	ABCA1, ITGAM, GSN, ELMO1, MYH9, AIF1	5.41548	1	0.157008	0.154447
Parkinson	Up	Biological Process	GO:0007042~lysosomal lumen acidification	6	0.612245	0.00421471	CLN3, GRN, ATP6V0B, ATP6AP1, LAMP2, TCIRG1	5.41548	1	0.157008	0.154447
Parkinson	Up	Biological Process	GO:0051493~regulation of cytoskeleton organization	6	0.612245	0.00421471	CLN3, NEXN, MAPK1, F11R, PAK2, S100A9	5.41548	1	0.157008	0.154447
Parkinson	Up	Biological Process	GO:0001915~negative regulation of T cell mediated cytotoxicity	4	0.408163	0.00459706	CEACAM1, PTPRC, LILRB1, HLA-G	10.831	1	0.168109	0.165368
Parkinson	Up	Biological Process	GO:0045588~positive regulation of gamma-delta T cell differentiation	4	0.408163	0.00459706	STAT5B, PTPRC, SYK, SOX4	10.831	1	0.168109	0.165368
Parkinson	Up	Biological Process	GO:0034097~response to cytokine	8	0.816327	0.00481446	MAPKAPK3, MAPKAPK2, TIMP2, RARA, REL, TIMP1, RELA, CXCL16	3.76729	1	0.174458	0.171614
Parkinson	Up	Biological Process	GO:0032436~positive regulation of proteasomal ubiquitin-dependent protein catabolic process	11	1.12245	0.00520329	SH3RF3, RNF144B, GSK3B, CEBPA, RNF19B, AKT1, CSNK1D, PSEN1, TRIB1, HSPA1A, SMAD7	2.83668	1	0.184835	0.181821
Parkinson	Up	Biological Process	GO:0045730~respiratory burst	5	0.510204	0.00523992	NCF1, NCF2, SLC11A1, NCF4, CYBA	6.76935	1	0.184835	0.181821
Parkinson	Up	Biological Process	GO:0071354~cellular response to interleukin-6	5	0.510204	0.00523992	SBNO2, SELPLG, RELA, CAMP, FCAR	6.76935	1	0.184835	0.181821
Parkinson	Up	Biological Process	GO:0007015~actin filament organization	16	1.63265	0.00573713	GSN, TPM3, ACTN1, RHOG, MYO7B, WAS, MYO5A, ARAP1, CORO1A, RHOB, MARCKS, CDC42EP2, ELMO1, HCLS1, ALDOA, MYO1F	2.22173	1	0.200598	0.197327
Parkinson	Up	Biological Process	GO:0002767~immune response-inhibiting cell surface receptor signaling pathway	3	0.306122	0.00617713	LILRB1, LILRB2, HLA-G	21.6619	1	0.203488	0.20017
Parkinson	Up	Biological Process	GO:1904886~beta-catenin destruction complex disassembly	3	0.306122	0.00617713	GSK3B, FRAT1, FRAT2	21.6619	1	0.203488	0.20017
Parkinson	Up	Biological Process	GO:0038178~complement component C5a signaling pathway	3	0.306122	0.00617713	C5AR2, C5AR1, C3AR1	21.6619	1	0.203488	0.20017
Parkinson	Up	Biological Process	GO:0002859~negative regulation of natural killer cell mediated cytotoxicity directed against tumor cell target	3	0.306122	0.00617713	CEACAM1, TGFB1, HAVCR2	21.6619	1	0.203488	0.20017
Parkinson	Up	Biological Process	GO:0002717~positive regulation of natural killer cell mediated immunity	3	0.306122	0.00617713	SH2D1B, RASGRP4, HLA-E	21.6619	1	0.203488	0.20017
Parkinson	Up	Biological Process	GO:0018958~phenol-containing compound metabolic process	3	0.306122	0.00617713	SULT1A1, SULT1B1, SULT1A2	21.6619	1	0.203488	0.20017
Parkinson	Up	Biological Process	GO:1902339~positive regulation of apoptotic process involved in morphogenesis	3	0.306122	0.00617713	NOTCH1, TNFRSF1B, TNFRSF1A	21.6619	1	0.203488	0.20017
Parkinson	Up	Biological Process	GO:0006897~endocytosis	17	1.73469	0.00641035	RAB5B, RALBP1, DBNL, FKBP15, DENND1A, MYO7B, CSNK1D, PIK3CG, CYTH2, PSTPIP1, CD209, REPS2, TOM1, RIN3, LRP10, MYO1F, RAB7A	2.12863	1	0.209359	0.205945
Parkinson	Up	Biological Process	GO:0031333~negative regulation of protein-containing complex assembly	7	0.714286	0.0064604	GSK3B, LMO4, LAMP2, ULK1, RAF1, PRKCZ, SORL1	4.0982	1	0.209359	0.205945
Parkinson	Up	Biological Process	GO:0010614~negative regulation of cardiac muscle hypertrophy	5	0.510204	0.00660538	RGS2, NOTCH1, JARID2, TNFRSF1B, TNFRSF1A	6.37115	1	0.211815	0.208361
Parkinson	Up	Biological Process	GO:0046621~negative regulation of organ growth	4	0.408163	0.00666069	PTEN, WWC3, STK4, STK3	9.62752	1	0.211815	0.208361
Parkinson	Up	Biological Process	GO:0033209~tumor necrosis factor-mediated signaling pathway	9	0.918367	0.0066956	PYCARD, TRAF6, PTK2B, ILK, ACTN4, TNFRSF1B, RELA, TNFSF13B, TNFRSF1A	3.19602	1	0.211815	0.208361
Parkinson	Up	Biological Process	GO:0070527~platelet aggregation	8	0.816327	0.00685962	ENTPD1, PLEK, MYH9, ILK, PTPN6, TLN1, PIK3CG, FERMT3	3.53664	1	0.213613	0.210129
Parkinson	Up	Biological Process	GO:0006096~glycolytic process	8	0.816327	0.00685962	PFKFB2, HK3, PKM, TPI1, ALDOA, PGM1, HK2, DHTKD1	3.53664	1	0.213613	0.210129
Parkinson	Up	Biological Process	GO:2001243~negative regulation of intrinsic apoptotic signaling pathway	6	0.612245	0.00714194	IVNS1ABP, PLAUR, PPIF, AKT1, BCL2L2-PABPN1, MMP9	4.81376	1	0.22068	0.217082
Parkinson	Up	Biological Process	GO:0030335~positive regulation of cell migration	24	2.44898	0.0073118	CSF1R, GRN, TGFB1, NOTCH1, SEMA4B, STAT3, ACTN4, SSH2, AIF1, CXCL16, GNAI2, PTP4A1, FGR, PREX1, PAK1, DAAM2, KIT, CASS4, PTK2B, AKT1, ADAM9, ITGA5, LGR6, FERMT3	1.81145	1	0.224191	0.220535
Parkinson	Up	Biological Process	GO:0016197~endosomal transport	10	1.02041	0.0074454	ABCA1, SNX27, HGS, REPS2, ARHGAP1, CLEC16A, TOM1, WAS, AP5B1, SQSTM1	2.88825	1	0.226545	0.22285
Parkinson	Up	Biological Process	GO:0018108~peptidyl-tyrosine phosphorylation	8	0.816327	0.00766659	FGR, CSF1R, HCK, SYK, FES, ERBB2, PTK2B, PTPN6	3.46591	1	0.231508	0.227733
Parkinson	Up	Biological Process	GO:0031647~regulation of protein stability	11	1.12245	0.00780672	PYCARD, CTSA, RNF149, LAMP2, TADA3, INSC, PTEN, MAPK1, USP28, SOX4, B4GALT5	2.67731	1	0.233967	0.230151
Parkinson	Up	Biological Process	GO:0046330~positive regulation of JNK cascade	12	1.22449	0.00788808	PYCARD, SH3RF3, RASSF2, NCF1, PTK2B, LTBR, NOD2, TLR4, MYD88, MAP3K11, NAIP, STK3	2.52372	1	0.234641	0.230815
Parkinson	Up	Biological Process	GO:0045579~positive regulation of B cell differentiation	5	0.510204	0.00818725	STAT5B, SPI1, SYK, INPP5D, SH2D1B	6.0172	1	0.239959	0.236046
Parkinson	Up	Biological Process	GO:0042119~neutrophil activation	5	0.510204	0.00818725	PREX1, CXCR2, PRKCD, CAMP, FCAR	6.0172	1	0.239959	0.236046
Parkinson	Up	Biological Process	GO:0042981~regulation of apoptotic process	20	2.04082	0.00868431	PHLPP1, ANP32A, DAPK2, ACTN1, CARD6, CIDEB, SRA1, ACTN4, NOD2, DEDD2, PYCARD, BRMS1, TRAF6, BCL3, RARA, AKT1, PTPN6, RAF1, NAIP, KPNA1	1.91698	1	0.252669	0.248549
Parkinson	Up	Biological Process	GO:0042552~myelination	9	0.918367	0.00892212	TGFB1, ERBB2, MAPK1, TSPAN2, GRB2, MBP, RAF1, SBF2, QKI	3.04621	1	0.257707	0.253505
Parkinson	Up	Biological Process	GO:0002729~positive regulation of natural killer cell cytokine production	4	0.408163	0.00919192	HLA-F, HLA-G, KIR2DL4, HLA-E	8.66476	1	0.259851	0.255614
Parkinson	Up	Biological Process	GO:0050764~regulation of phagocytosis	4	0.408163	0.00919192	FGR, HCK, PTPRC, SYK	8.66476	1	0.259851	0.255614
Parkinson	Up	Biological Process	GO:0006000~fructose metabolic process	4	0.408163	0.00919192	PFKFB2, PFKFB4, ALDOA, FBP1	8.66476	1	0.259851	0.255614
Parkinson	Up	Biological Process	GO:0035994~response to muscle stretch	5	0.510204	0.00999826	GSN, RAF1, SLC8A1, RELA, SLC9A1	5.7005	1	0.280655	0.276079
Parkinson	Up	Biological Process	GO:0001843~neural tube closure	10	1.02041	0.0103744	VASP, TGFB1, SPINT1, CITED2, LMO4, TRAF6, RARA, PLXNB2, PFN1, PRKACA	2.74201	1	0.289178	0.284462
Parkinson	Up	Biological Process	GO:0034614~cellular response to reactive oxygen species	8	0.816327	0.0105081	NCF1, NME8, PXN, MAPK1, AKT1, MMP9, SLC8A1, CAMKK2	3.26972	1	0.29087	0.286127
Parkinson	Up	Biological Process	GO:0001916~positive regulation of T cell mediated cytotoxicity	7	0.714286	0.0106968	PTPRC, HLA-B, HLA-C, HLA-F, MR1, HLA-G, HLA-E	3.69837	1	0.292522	0.287752
Parkinson	Up	Biological Process	GO:0008283~cell population proliferation	15	1.53061	0.0107146	CSF1R, CITED2, TXNRD1, MVP, ZBTB16, STAT3, USP28, RASGRP4, GNAI2, CDK9, IRF2, AKT1, TACC1, LGR6, GLUL	2.13769	1	0.292522	0.287752
Parkinson	Up	Biological Process	GO:0032088~negative regulation of NF-kappaB transcription factor activity	10	1.02041	0.0112259	PYCARD, ITCH, NLRP12, SPI1, BRMS1, BCL3, RBCK1, ARRB2, TRIM21, HAVCR2	2.70774	1	0.300438	0.295538
Parkinson	Up	Biological Process	GO:2001198~regulation of dendritic cell differentiation	3	0.306122	0.0119767	CEBPB, HLA-B, LILRB2	16.2464	1	0.300438	0.295538
Parkinson	Up	Biological Process	GO:0009051~pentose-phosphate shunt, oxidative branch	3	0.306122	0.0119767	G6PD, H6PD, PGD	16.2464	1	0.300438	0.295538
Parkinson	Up	Biological Process	GO:1904151~positive regulation of microglial cell mediated cytotoxicity	3	0.306122	0.0119767	SPI1, ITGAM, TYROBP	16.2464	1	0.300438	0.295538
Parkinson	Up	Biological Process	GO:0003157~endocardium development	3	0.306122	0.0119767	NOTCH1, STK4, STK3	16.2464	1	0.300438	0.295538
Parkinson	Up	Biological Process	GO:0003332~negative regulation of extracellular matrix constituent secretion	3	0.306122	0.0119767	NOTCH1, TNFRSF1B, TNFRSF1A	16.2464	1	0.300438	0.295538
Parkinson	Up	Biological Process	GO:0045659~negative regulation of neutrophil differentiation	3	0.306122	0.0119767	INPP5D, SH2D1B, TRIB1	16.2464	1	0.300438	0.295538
Parkinson	Up	Biological Process	GO:0045055~regulated exocytosis	5	0.510204	0.01205	RAB31, SYNGR2, RAB11FIP1, DNAJC5, MYH9	5.41548	1	0.300438	0.295538
Parkinson	Up	Biological Process	GO:0000038~very long-chain fatty acid metabolic process	5	0.510204	0.01205	ACOX1, ACSL1, CYP4F2, CYP4F3, ABCD1	5.41548	1	0.300438	0.295538
Parkinson	Up	Biological Process	GO:0032496~response to lipopolysaccharide	14	1.42857	0.0120923	AKIRIN2, CEBPB, NOTCH1, SLC11A1, MGST2, FOSL2, THBD, MAPKAPK3, SLPI, MAPKAPK2, TRIB1, S100A9, TLR4, IFNAR1	2.18178	1	0.300438	0.295538
Parkinson	Up	Biological Process	GO:0045727~positive regulation of translation	10	1.02041	0.0121286	FXR2, PRKDC, ERBB2, BCL3, PTAFR, CIRBP, PLXNB2, PTK2B, EIF4G3, SOX4	2.67431	1	0.300438	0.295538
Parkinson	Up	Biological Process	GO:0019370~leukotriene biosynthetic process	4	0.408163	0.0122105	SYK, ALOX5, ALOX5AP, MGST2	7.87706	1	0.300438	0.295538
Parkinson	Up	Biological Process	GO:2000343~positive regulation of chemokine (C-X-C motif) ligand 2 production	4	0.408163	0.0122105	CD74, TGFB1, MBP, TLR4	7.87706	1	0.300438	0.295538
Parkinson	Up	Biological Process	GO:0032675~regulation of interleukin-6 production	4	0.408163	0.0122105	CEBPB, MAPKAPK2, HLA-B, SIRPA	7.87706	1	0.300438	0.295538
Parkinson	Up	Biological Process	GO:0030865~cortical cytoskeleton organization	4	0.408163	0.0122105	WDR1, EPB41L3, RHOG, PTK2B	7.87706	1	0.300438	0.295538
Parkinson	Up	Biological Process	GO:0043306~positive regulation of mast cell degranulation	4	0.408163	0.0122105	FGR, IL4R, SYK, GAB2	7.87706	1	0.300438	0.295538
Parkinson	Up	Biological Process	GO:0006511~ubiquitin-dependent protein catabolic process	20	2.04082	0.0127329	AREL1, RNF19B, UBE4B, TRPC4AP, RNF40, NSFL1C, RNF144B, ITCH, OS9, UBE2R2, RNF149, TP53INP2, HECW2, RNF130, SQSTM1, RNF185, CACUL1, RNF166, BAP1, ANAPC2	1.84357	1	0.308363	0.303335
Parkinson	Up	Biological Process	GO:0018107~peptidyl-threonine phosphorylation	8	0.816327	0.0127845	GSK3B, PRKDC, PRKCD, MAPK1, AKT1, ULK1, PRKD2, CDK5R1	3.15082	1	0.308363	0.303335
Parkinson	Up	Biological Process	GO:0019886~antigen processing and presentation of exogenous peptide antigen via MHC class II	6	0.612245	0.0129194	CD74, FCER1G, TRAF6, IFI30, CTSD, CTSS	4.19263	1	0.308363	0.303335
Parkinson	Up	Biological Process	GO:0048010~vascular endothelial growth factor receptor signaling pathway	6	0.612245	0.0129194	MAPKAPK3, MAPKAPK2, PTK2B, PRKD2, PAK2, VAV1	4.19263	1	0.308363	0.303335
Parkinson	Up	Biological Process	GO:0034113~heterotypic cell-cell adhesion	6	0.612245	0.0129194	ITGAM, PTPRC, NINJ1, SIRPA, LILRB2, ITGA5	4.19263	1	0.308363	0.303335
Parkinson	Up	Biological Process	GO:0032956~regulation of actin cytoskeleton organization	11	1.12245	0.0130098	CSF1R, HCK, PAK1, TGFB1, DAAM2, PRKCD, RHOG, PTK2B, F11R, CORO1A, CDK5R1	2.48209	1	0.308673	0.30364
Parkinson	Up	Biological Process	GO:0000165~MAPK cascade	13	1.32653	0.0136038	MAP3K3, BRAF, IQGAP1, CAMKK2, SETX, PTPRC, MAPKAPK3, MAPKAPK2, PTK2B, PTPN6, MBP, RAF1, MAP3K11	2.23496	1	0.320857	0.315625
Parkinson	Up	Biological Process	GO:0007166~cell surface receptor signaling pathway	25	2.55102	0.013933	LILRA6, CDA, IFITM1, SIGLEC9, LILRA1, PRKCZ, SIRPB1, CXCR1, ERBB2, MKNK2, CXCR2, PTK2B, MAPK1, CD59, CD14, VAV3, IFNGR2, LILRB2, LILRB3, VAV1, IL17RA, PTPRC, KLRF1, MYD88, CD101	1.68706	1	0.326688	0.321361
Parkinson	Up	Biological Process	GO:0005977~glycogen metabolic process	6	0.612245	0.014745	GSK3B, PPP1R3B, PPP1R3D, PHKG2, PYGL, STK40	4.06161	1	0.341707	0.336135
Parkinson	Up	Biological Process	GO:1900017~positive regulation of cytokine production involved in inflammatory response	6	0.612245	0.014745	STAT3, NOD2, TLR4, GPSM3, MYD88, IL17RA	4.06161	1	0.341707	0.336135
Parkinson	Up	Biological Process	GO:0035455~response to interferon-alpha	4	0.408163	0.0157301	IFITM3, IFITM1, IFITM2, MX2	7.22064	1	0.356252	0.350442
Parkinson	Up	Biological Process	GO:0031293~membrane protein intracellular domain proteolysis	4	0.408163	0.0157301	PSENEN, TGFB1, APH1B, ADAM9	7.22064	1	0.356252	0.350442
Parkinson	Up	Biological Process	GO:0160049~negative regulation of cGAS/STING signaling pathway	4	0.408163	0.0157301	PPP6C, ZDHHC18, PRKDC, AKT1	7.22064	1	0.356252	0.350442
Parkinson	Up	Biological Process	GO:0016045~detection of bacterium	4	0.408163	0.0157301	HLA-B, NOD2, PGLYRP1, NAIP	7.22064	1	0.356252	0.350442
Parkinson	Up	Biological Process	GO:0008286~insulin receptor signaling pathway	9	0.918367	0.0162111	GSK3B, PDK4, MAPK1, AKT1, GRB2, ZNF106, RAF1, SOS2, SH2B2	2.74588	1	0.365071	0.359118
Parkinson	Up	Biological Process	GO:0051897~positive regulation of phosphatidylinositol 3-kinase/protein kinase B signal transduction	17	1.73469	0.0163855	VAV3, CSF1R, TGFB1, NCF1, AKR1C3, ARRB2, PIK3CG, STK3, FGR, BAG4, KIT, CASS4, PTK2B, HCLS1, ADAM8, PTPN6, HPSE	1.91798	1	0.366924	0.36094
Parkinson	Up	Biological Process	GO:0019882~antigen processing and presentation	7	0.714286	0.0165997	CD74, RAB5B, CD209, HLA-B, RAB27A, HLA-C, CTSS	3.36963	1	0.369644	0.363616
Parkinson	Up	Biological Process	GO:0010508~positive regulation of autophagy	10	1.02041	0.017472	TRIM8, GSK3B, DHRSX, PLEKHF1, TFEB, ULK1, ATG13, TRIM21, SQSTM1, TRIM34	2.51883	1	0.386909	0.380599
Parkinson	Up	Biological Process	GO:0008285~negative regulation of cell population proliferation	31	3.16327	0.0178987	CEBPA, CSF1R, IFITM1, NOTCH1, PTEN, TMEM127, CLMN, NACC2, WWC3, PTK2B, CSK, SOX4, S100A11, TGFB1, KLF13, AGTPBP1, DUSP1, VDR, TNFRSF9, ZBTB16, STAT3, ATG13, TMEM115, HGS, IRF1, RARA, PTPN6, ULK1, RAF1, BAP1, HSPA1A	1.54728	1	0.393912	0.387489
Parkinson	Up	Biological Process	GO:0000209~protein polyubiquitination	16	1.63265	0.017986	AREL1, MGRN1, PELI2, RNF19B, UBE4B, RNF135, RNF144B, NPEPPS, UBE2R2, HECW2, TRAF6, RBCK1, TRIM21, RNF166, TRIM34, UBE2M	1.94714	1	0.393912	0.387489
Parkinson	Up	Biological Process	GO:0030890~positive regulation of B cell proliferation	7	0.714286	0.0183674	VAV3, SASH3, CD74, PTPRC, BCL6, TLR4, TNFSF13B	3.29638	1	0.397895	0.391406
Parkinson	Up	Biological Process	GO:0046627~negative regulation of insulin receptor signaling pathway	7	0.714286	0.0183674	GSK3B, PTPRE, ZNF592, PRKCB, PRKCD, PRKCZ, RELA	3.29638	1	0.397895	0.391406
Parkinson	Up	Biological Process	GO:0042127~regulation of cell population proliferation	14	1.42857	0.018545	STAT5B, TGFB1, JUND, TNFRSF9, STAT3, BRAF, TPD52L2, BCL6, FES, KIT, DPEP2, TSPO, JUNB, S100A11	2.06304	1	0.399413	0.3929
Parkinson	Up	Biological Process	GO:0016485~protein processing	10	1.02041	0.0187188	ADAM19, PSENEN, CLN3, APH1B, CPD, IL1R2, ADAM9, ECE1, PSEN1, CTSS	2.48987	1	0.399413	0.3929
Parkinson	Up	Biological Process	GO:0072659~protein localization to plasma membrane	15	1.53061	0.0187902	PLEKHF1, RAB3D, MYO5A, RAB27A, F11R, PRKCZ, PRAM1, TNFRSF1A, CLN3, TSPAN14, BAG4, RAB40C, EPB41L3, FLOT2, RAB8A	1.99343	1	0.399413	0.3929
Parkinson	Up	Biological Process	GO:0070374~positive regulation of ERK1 and ERK2 cascade	19	1.93878	0.0188384	NECAB2, CD74, CSF1R, TGFB1, NOTCH1, C5AR1, BRAF, ARRB2, NOD2, PRKCZ, GNAI2, ICAM1, PYCARD, PTPRC, GLIPR2, PTK2B, PRKD2, TLR4, HAVCR2	1.80516	1	0.399413	0.3929
Parkinson	Up	Biological Process	GO:0043066~negative regulation of apoptotic process	35	3.57143	0.0189941	CSF1R, GSK3B, CITED2, PRKDC, PSEN1, PRKCZ, RELA, SLC9A1, CLN3, BAG4, ERBB2, CFL1, RPS6KA1, PTK2B, AKT1, TIMP1, PAK2, CD74, AREL1, CBX4, PLAUR, BRAF, MMP9, SETX, RNF144B, HCK, ITCH, AGO4, BCL3, PPIF, TMBIM6, RAF1, STK40, NAIP, HSPA1A	1.4954	1	0.400586	0.394053
Parkinson	Up	Biological Process	GO:0099638~endosome to plasma membrane protein transport	3	0.306122	0.0193537	ATP6AP1, SORL1, RAB7A	12.9971	1	0.40179	0.395238
Parkinson	Up	Biological Process	GO:0072538~T-helper 17 type immune response	3	0.306122	0.0193537	NOTCH1, STAT3, IL17RA	12.9971	1	0.40179	0.395238
Parkinson	Up	Biological Process	GO:0038127~ERBB signaling pathway	3	0.306122	0.0193537	MVP, ERBB2, MAPK1	12.9971	1	0.40179	0.395238
Parkinson	Up	Biological Process	GO:0038061~non-canonical NF-kappaB signal transduction	5	0.510204	0.0197476	CREBBP, TRAF6, REL, AKT1, RELA	4.70911	1	0.401843	0.395291
Parkinson	Up	Biological Process	GO:0007035~vacuolar acidification	5	0.510204	0.0197476	ATP6V0B, ATP6AP1, SLC11A1, TCIRG1, ATP6V0D1	4.70911	1	0.401843	0.395291
Parkinson	Up	Biological Process	GO:0002357~defense response to tumor cell	4	0.408163	0.0197595	SPI1, LAPTM5, PRF1, RELA	6.6652	1	0.401843	0.395291
Parkinson	Up	Biological Process	GO:0030042~actin filament depolymerization	4	0.408163	0.0197595	GSN, WDR1, CFL1, MICAL2	6.6652	1	0.401843	0.395291
Parkinson	Up	Biological Process	GO:0034446~substrate adhesion-dependent cell spreading	8	0.816327	0.0199895	PARVG, PEAK1, AKIP1, PXN, ILK, BRAF, FERMT3, MLF2	2.88825	1	0.404458	0.397862
Parkinson	Up	Biological Process	GO:0032689~negative regulation of type II interferon production	7	0.714286	0.0202597	RARA, LAPTM5, LILRB1, NOD2, PGLYRP1, TLR4, HAVCR2	3.22624	1	0.407855	0.401204
Parkinson	Up	Biological Process	GO:0050873~brown fat cell differentiation	6	0.612245	0.0212334	CEBPA, CEBPB, RGS2, DHRS7B, METRNL, SH2B2	3.71347	1	0.425309	0.418373
Parkinson	Up	Biological Process	GO:0048538~thymus development	7	0.714286	0.0222801	CITED2, LMO4, MAPK1, BRAF, PSEN1, RAF1, JARID2	3.15903	1	0.441833	0.434628
Parkinson	Up	Biological Process	GO:0120163~negative regulation of cold-induced thermogenesis	7	0.714286	0.0222801	TLE3, NOTCH1, NR1H2, TFE3, TLR4, QKI, IL18R1	3.15903	1	0.441833	0.434628
Parkinson	Up	Biological Process	GO:0038095~Fc-epsilon receptor signaling pathway	5	0.510204	0.0228542	VAV3, FCER1G, SYK, TRAF6, VAV1	4.5129	1	0.450975	0.443621
Parkinson	Up	Biological Process	GO:0043087~regulation of GTPase activity	8	0.816327	0.0235364	VAV3, ARHGAP9, FGD4, RALBP1, SIPA1L1, PLXNB2, VAV1, TBC1D10B	2.79509	1	0.462147	0.454611
Parkinson	Up	Biological Process	GO:0071407~cellular response to organic cyclic compound	6	0.612245	0.0237505	P2RY13, CEBPA, DPEP2, NOD2, PAK2, SLC9A1	3.61032	1	0.463491	0.455933
Parkinson	Up	Biological Process	GO:0032367~intracellular cholesterol transport	4	0.408163	0.0243025	ABCA1, NPC2, OSBPL2, ABCG1	6.18912	1	0.463491	0.455933
Parkinson	Up	Biological Process	GO:0050732~negative regulation of peptidyl-tyrosine phosphorylation	4	0.408163	0.0243025	PTPRC, PRKCD, PTPN6, PRKCZ	6.18912	1	0.463491	0.455933
Parkinson	Up	Biological Process	GO:0098693~regulation of synaptic vesicle cycle	4	0.408163	0.0243025	PPP3R1, DNAJC5, PSEN1, CDK5R1	6.18912	1	0.463491	0.455933
Parkinson	Up	Biological Process	GO:0097284~hepatocyte apoptotic process	4	0.408163	0.0243025	GSN, STK4, PIK3CG, STK3	6.18912	1	0.463491	0.455933
Parkinson	Up	Biological Process	GO:0051279~regulation of release of sequestered calcium ion into cytosol	4	0.408163	0.0243025	PTK2B, PTPN6, CYBA, CORO1A	6.18912	1	0.463491	0.455933
Parkinson	Up	Biological Process	GO:0071260~cellular response to mechanical stimulus	9	0.918367	0.0252567	TGFB1, TNFSF14, IRF1, LTBR, F11R, TLR4, MYD88, SLC9A1, TNFRSF1A	2.53191	1	0.477123	0.469343
Parkinson	Up	Biological Process	GO:0009267~cellular response to starvation	9	0.918367	0.0252567	RALB, RRAGD, LAMP2, AKR1C3, TFEB, CLEC16A, PDK4, GLUL, ATG7	2.53191	1	0.477123	0.469343
Parkinson	Up	Biological Process	GO:0043303~mast cell degranulation	5	0.510204	0.0262414	LAT2, SYK, KIT, PTGDS, PIK3CG	4.33238	1	0.491072	0.483064
Parkinson	Up	Biological Process	GO:0016601~Rac protein signal transduction	5	0.510204	0.0262414	DOCK5, DBNL, ELMO1, RHOG, AIF1	4.33238	1	0.491072	0.483064
Parkinson	Up	Biological Process	GO:0043491~phosphatidylinositol 3-kinase/protein kinase B signal transduction	9	0.918367	0.0270491	SETX, ERBB2, STAT3, PTEN, ILK, AKT1, GAB2, PIK3CG, STK3	2.49945	1	0.503822	0.495606
Parkinson	Up	Biological Process	GO:0043410~positive regulation of MAPK cascade	16	1.63265	0.0277942	CD74, TGFB1, SYK, PELI2, LAPTM5, LPAR2, IQGAP1, NOD2, LILRA5, DOK3, PTPRC, NMNAT1, KIT, ERBB2, ADAM8, RAF1	1.84357	1	0.512364	0.504009
Parkinson	Up	Biological Process	GO:0044351~macropinocytosis	3	0.306122	0.0281505	PYCARD, MAPKAPK3, MAPKAPK2	10.831	1	0.512364	0.504009
Parkinson	Up	Biological Process	GO:0042270~protection from natural killer cell mediated cytotoxicity	3	0.306122	0.0281505	HLA-B, HLA-G, HLA-E	10.831	1	0.512364	0.504009
Parkinson	Up	Biological Process	GO:0002693~positive regulation of cellular extravasation	3	0.306122	0.0281505	PTAFR, ADAM8, ICAM1	10.831	1	0.512364	0.504009
Parkinson	Up	Biological Process	GO:0072656~maintenance of protein location in mitochondrion	3	0.306122	0.0281505	TSPO, AKT1, HK2	10.831	1	0.512364	0.504009
Parkinson	Up	Biological Process	GO:0015031~protein transport	29	2.95918	0.0287204	GDI1, MVP, DENND1A, ARRB2, PSEN1, RAB43, SNX1, RAB11FIP1, TOM1, SLC15A3, ATG7, SLC15A4, AP1M1, AKIRIN2, MX2, MYO5A, ACTN4, SENP2, AP5B1, YIF1B, FCHSD2, TMEM115, MIA-RAB4B, RILPL1, RAB37, HGS, MYH9, COPE, RAB7A	1.51372	1	0.515525	0.507118
Parkinson	Up	Biological Process	GO:0007596~blood coagulation	10	1.02041	0.0293071	THBD, ENTPD1, SERPINA1, CYP4F2, CYP4F3, ITPK1, PLAUR, WAS, RAB27A, CD59	2.30446	1	0.515525	0.507118
Parkinson	Up	Biological Process	GO:0043029~T cell homeostasis	6	0.612245	0.0293419	STAT5B, TGFB1, TNFSF14, PPP2R1A, TCIRG1, CORO1A	3.4203	1	0.515525	0.507118
Parkinson	Up	Biological Process	GO:0050427~3'-phosphoadenosine 5'-phosphosulfate metabolic process	4	0.408163	0.0293588	SULT1A1, SULT1B1, TPST1, SULT1A2	5.77651	1	0.515525	0.507118
Parkinson	Up	Biological Process	GO:0002281~macrophage activation involved in immune response	4	0.408163	0.0293588	SBNO2, SYK, DYSF, HAVCR2	5.77651	1	0.515525	0.507118
Parkinson	Up	Biological Process	GO:0014044~Schwann cell development	4	0.408163	0.0293588	ERBB2, MAPK1, GRB2, RAF1	5.77651	1	0.515525	0.507118
Parkinson	Up	Biological Process	GO:0045744~negative regulation of G protein-coupled receptor signaling pathway	4	0.408163	0.0293588	RGS2, RGS14, MGRN1, PLEK	5.77651	1	0.515525	0.507118
Parkinson	Up	Biological Process	GO:0032736~positive regulation of interleukin-13 production	4	0.408163	0.0293588	RARA, PRKCZ, IL17RA, HLA-E	5.77651	1	0.515525	0.507118
Parkinson	Up	Biological Process	GO:0006509~membrane protein ectodomain proteolysis	5	0.510204	0.0299136	ADAM19, PSENEN, ADAM9, MYH9, PSEN1	4.16575	1	0.522963	0.514435
Parkinson	Up	Biological Process	GO:0010628~positive regulation of gene expression	34	3.46939	0.0310291	KDM5B, CEBPA, GSK3B, CALCOCO1, NOTCH1, CITED2, ARRB2, PSEN1, BRCA1, RELA, NFIL3, ERBB2, AKT1, ZBTB7B, CD74, TGFB1, GSN, VDR, SLC11A1, STAT3, RAB27A, MSN, BRAF, LILRB1, QKI, ADAM19, TYROBP, BCL6, HGS, TADA3, RARA, TLR4, MYD88, HSPA1A	1.44696	1	0.540095	0.531288
Parkinson	Up	Biological Process	GO:0000122~negative regulation of transcription by RNA polymerase II	58	5.91837	0.0322287	SPI1, CITED2, KDM1B, N4BP2L2, IRF2BPL, WWC3, TRIM27, JARID2, SOX4, ZHX2, LMO4, ZNF281, ETV6, BRMS1, TRAF6, IRF2, RARA, DPEP2, HCLS1, FBP1, SQSTM1, JDP2, CEBPA, CEBPB, NOTCH1, CREM, PSEN1, RELA, PHF21A, ATXN1, NFIL3, CUX1, NACC2, ZNF746, ZBTB7B, WDTC1, SPEN, AKIRIN2, CREBBP, TGFB1, JUND, CBX4, VDR, ZBTB16, PHF12, NR1H2, SNAI3, STAT3, WWP2, GATAD2B, SMAD7, KLF7, SP2, BCL6, NFIC, BHLHE40, TADA3, HSP…	1.30466	1	0.558537	0.549429
Parkinson	Up	Biological Process	GO:0006811~monoatomic ion transport	12	1.22449	0.0329002	SLC36A1, SLC22A15, SLCO3A1, MFSD5, SLC9A8, SLC22A18, P2RX1, SLC15A3, SLC12A6, SLC15A4, SLC8A1, SLC9A1	2.04679	1	0.567706	0.558449
Parkinson	Up	Biological Process	GO:2000060~positive regulation of ubiquitin-dependent protein catabolic process	5	0.510204	0.0338738	AGTPBP1, PTEN, LAPTM5, PTK2B, IKBKG	4.01146	1	0.577013	0.567604
Parkinson	Up	Biological Process	GO:0032740~positive regulation of interleukin-17 production	5	0.510204	0.0338738	TGFB1, TYK2, NOD2, ZBTB7B, MYD88	4.01146	1	0.577013	0.567604
Parkinson	Up	Biological Process	GO:0090023~positive regulation of neutrophil chemotaxis	5	0.510204	0.0338738	CD74, DAPK2, C5AR1, MOSPD2, C3AR1	4.01146	1	0.577013	0.567604
Parkinson	Up	Biological Process	GO:0032897~negative regulation of viral transcription	4	0.408163	0.0349247	TRIM8, IFITM3, TRIM27, TRIM21	5.41548	1	0.587383	0.577805
Parkinson	Up	Biological Process	GO:0042129~regulation of T cell proliferation	4	0.408163	0.0349247	BCL6, CD209, TNFRSF1B, SOS2	5.41548	1	0.587383	0.577805
Parkinson	Up	Biological Process	GO:0070266~necroptotic process	4	0.408163	0.0349247	ITPK1, PPIF, SPATA2, PYGL	5.41548	1	0.587383	0.577805
Parkinson	Up	Biological Process	GO:0008625~extrinsic apoptotic signaling pathway via death domain receptors	6	0.612245	0.0356992	ITPRIP, STK4, RAF1, STK3, TNFRSF1A, DEDD2	3.24929	1	0.595385	0.585676
Parkinson	Up	Biological Process	GO:1900182~positive regulation of protein localization to nucleus	6	0.612245	0.0356992	TRIM8, CREBBP, TGFB1, LIMK2, AKT1, TYK2	3.24929	1	0.595385	0.585676
Parkinson	Up	Biological Process	GO:0001837~epithelial to mesenchymal transition	7	0.714286	0.0372616	GSK3B, PPP3R1, TGFB1, NOTCH1, AKNA, S100A4, NCAM1	2.80803	1	0.611839	0.601862
Parkinson	Up	Biological Process	GO:0036211~protein modification process	11	1.12245	0.0378387	PRKDC, QPCT, BRAF, WWP2, PRKD2, ARPC4, PADI4, RAF1, BAP1, TGM3, UBE2M	2.09018	1	0.611839	0.601862
Parkinson	Up	Biological Process	GO:0042832~defense response to protozoan	5	0.510204	0.0381243	IL4R, ARG1, SLC11A1, BCL3, MYD88	3.8682	1	0.611839	0.601862
Parkinson	Up	Biological Process	GO:0006622~protein targeting to lysosome	5	0.510204	0.0381243	HGS, VPS53, LAPTM5, SORL1, RAB7A	3.8682	1	0.611839	0.601862
Parkinson	Up	Biological Process	GO:0009812~flavonoid metabolic process	3	0.306122	0.0382207	SULT1A1, SULT1B1, SULT1A2	9.28368	1	0.611839	0.601862
Parkinson	Up	Biological Process	GO:0002606~positive regulation of dendritic cell antigen processing and presentation	3	0.306122	0.0382207	CD74, SLC11A1, NOD2	9.28368	1	0.611839	0.601862
Parkinson	Up	Biological Process	GO:0032815~negative regulation of natural killer cell activation	3	0.306122	0.0382207	FGR, HAVCR2, HLA-E	9.28368	1	0.611839	0.601862
Parkinson	Up	Biological Process	GO:0071224~cellular response to peptidoglycan	3	0.306122	0.0382207	NOD2, RELA, CAMP	9.28368	1	0.611839	0.601862
Parkinson	Up	Biological Process	GO:0042492~gamma-delta T cell differentiation	3	0.306122	0.0382207	STAT5B, PTPRC, SYK	9.28368	1	0.611839	0.601862
Parkinson	Up	Biological Process	GO:0045630~positive regulation of T-helper 2 cell differentiation	3	0.306122	0.0382207	IL4R, RARA, PRKCZ	9.28368	1	0.611839	0.601862
Parkinson	Up	Biological Process	GO:0006821~chloride transport	6	0.612245	0.0391717	P2RX5, CLIC3, CLCN4, SLC26A8, TSPO, BEST1	3.17004	1	0.622066	0.611922
Parkinson	Up	Biological Process	GO:0030217~T cell differentiation	6	0.612245	0.0391717	PREX1, PTPRC, KIT, TCIRG1, VAV1, SOX4	3.17004	1	0.622066	0.611922
Parkinson	Up	Biological Process	GO:0002221~pattern recognition receptor signaling pathway	4	0.408163	0.0409931	PYCARD, NOD2, CLEC4E, NAIP	5.09692	1	0.647164	0.636611
Parkinson	Up	Biological Process	GO:0007200~phospholipase C-activating G protein-coupled receptor signaling pathway	10	1.02041	0.0412393	C5AR2, C5AR1, CXCR2, PTAFR, FPR1, C3AR1, PRKD2, LTB4R, RASGRP4, PIK3CG	2.16619	1	0.647164	0.636611
Parkinson	Up	Biological Process	GO:0007179~transforming growth factor beta receptor signaling pathway	10	1.02041	0.0412393	TGFB1, NRROS, CITED2, ZMIZ1, PXN, STAT3, ZYX, ADAM9, ARRB2, SMAD7	2.16619	1	0.647164	0.636611
Parkinson	Up	Biological Process	GO:0019915~lipid storage	5	0.510204	0.042666	STAT5B, DGAT2, DGAT1, PLIN3, CIDEB	3.73481	1	0.661738	0.650947
Parkinson	Up	Biological Process	GO:0045453~bone resorption	5	0.510204	0.042666	TRAF6, RAB3D, PTK2B, TCIRG1, RAB7A	3.73481	1	0.661738	0.650947
Parkinson	Up	Biological Process	GO:0045742~positive regulation of epidermal growth factor receptor signaling pathway	5	0.510204	0.042666	TGFB1, RALB, SHKBP1, PLAUR, MMP9	3.73481	1	0.661738	0.650947
Parkinson	Up	Biological Process	GO:0032456~endocytic recycling	8	0.816327	0.0448225	SNX27, HGS, RAB1B, DENND1A, VPS53, RAB27A, RAB11FIP4, RAB8A	2.44078	1	0.69249	0.681197
Parkinson	Up	Biological Process	GO:0006887~exocytosis	11	1.12245	0.0461268	RPH3A, PAK1, RAB40C, PRKCB, RAB3D, DNAJC5, TNFAIP2, RAB27A, STX11, SYTL3, RAB8A	2.01933	1	0.706174	0.694658
Parkinson	Up	Biological Process	GO:0031295~T cell costimulation	6	0.612245	0.0467139	TNFSF14, AKT1, PTPN6, CSK, VAV1, TNFSF13B	3.02259	1	0.706174	0.694658
Parkinson	Up	Biological Process	GO:0001676~long-chain fatty acid metabolic process	5	0.510204	0.0474988	CPT2, ACOX1, ACSL1, CYP4F2, CYP4F3	3.61032	1	0.706174	0.694658
Parkinson	Up	Biological Process	GO:1902042~negative regulation of extrinsic apoptotic signaling pathway via death domain receptors	5	0.510204	0.0474988	GSK3B, ITPRIP, BRCA1, RAF1, ICAM1	3.61032	1	0.706174	0.694658
Parkinson	Up	Biological Process	GO:0006906~vesicle fusion	5	0.510204	0.0474988	VAV3, DYSF, STX5, CORO1A, STX10	3.61032	1	0.706174	0.694658
Parkinson	Up	Biological Process	GO:0030866~cortical actin cytoskeleton organization	5	0.510204	0.0474988	FMNL1, EPB41L3, PLEK, LCP1, TLN1	3.61032	1	0.706174	0.694658
Parkinson	Up	Biological Process	GO:0051179~localization	5	0.510204	0.0474988	HCK, PAK1, PTEN, BRCA1, PAK2	3.61032	1	0.706174	0.694658
Parkinson	Up	Biological Process	GO:0034142~toll-like receptor 4 signaling pathway	5	0.510204	0.0474988	TRAF6, CD14, TLR4, RELA, MYD88	3.61032	1	0.706174	0.694658
Parkinson	Up	Biological Process	GO:0034727~piecemeal microautophagy of the nucleus	4	0.408163	0.0475543	ATG2A, ULK1, ATG13, ATG7	4.81376	1	0.706174	0.694658
Parkinson	Up	Biological Process	GO:0045591~positive regulation of regulatory T cell differentiation	4	0.408163	0.0475543	TGFB1, BCL6, LILRB2, HLA-G	4.81376	1	0.706174	0.694658
Parkinson	Up	Biological Process	GO:0051865~protein autoubiquitination	8	0.816327	0.0477622	SH3RF3, ITCH, TRAF6, RNF19B, WWP2, BRCA1, TRIM21, RNF185	2.40688	1	0.706174	0.694658
Parkinson	Up	Biological Process	GO:0046718~symbiont entry into host cell	10	1.02041	0.0482834	ITCH, SELPLG, CD209, ANPEP, WWP2, NCAM1, ITGA5, F11R, HSPA1A, ICAM1	2.1031	1	0.706174	0.694658
Parkinson	Up	Biological Process	GO:0071346~cellular response to type II interferon	10	1.02041	0.0482834	RAB43, GSN, CDC42EP4, CDC42EP2, WAS, ZYX, SIRPA, AIF1, TLR4, FCAR	2.1031	1	0.706174	0.694658
Parkinson	Up	Biological Process	GO:0051607~defense response to virus	18	1.83673	0.0493	IFITM3, IFITM1, IFITM2, IFNGR2, MX2, PRF1, RNASE6, LILRB1, RELA, PYCARD, ITCH, PTPRC, IRF1, IRF2, ATG7, RNF185, MYD88, TRIM34	1.6383	1	0.706174	0.694658
Parkinson	Up	Biological Process	GO:1902531~regulation of intracellular signal transduction	3	0.306122	0.0494286	ILK, BRAF, RAF1	8.12322	1	0.706174	0.694658
Parkinson	Up	Biological Process	GO:0030223~neutrophil differentiation	3	0.306122	0.0494286	DHRS7B, BAP1, FOSL2	8.12322	1	0.706174	0.694658
Parkinson	Up	Biological Process	GO:0048298~positive regulation of isotype switching to IgA isotypes	3	0.306122	0.0494286	TGFB1, TNFSF13, TNFSF12-TNFSF13	8.12322	1	0.706174	0.694658
Parkinson	Up	Biological Process	GO:0014004~microglia differentiation	3	0.306122	0.0494286	TLR4, QKI, MYD88	8.12322	1	0.706174	0.694658
Parkinson	Up	Biological Process	GO:0002821~positive regulation of adaptive immune response	3	0.306122	0.0494286	PYCARD, SASH3, AKIRIN2	8.12322	1	0.706174	0.694658
Parkinson	Up	Biological Process	GO:1903979~negative regulation of microglial cell activation	3	0.306122	0.0494286	GRN, PTPRC, CST7	8.12322	1	0.706174	0.694658
Parkinson	Up	Biological Process	GO:1900426~positive regulation of defense response to bacterium	3	0.306122	0.0494286	GRN, CYBA, HAVCR2	8.12322	1	0.706174	0.694658
Parkinson	Up	Biological Process	GO:0051726~regulation of cell cycle	18	1.83673	0.050931	NUP214, PPP1R15A, CEBPA, JUND, MX2, STAT3, JADE1, TXLNGY, BRCA1, CABLES2, CDK9, BCR, PTPRC, IRF1, TADA3, PRKACA, JUNB, BAP1	1.63144	1	0.725039	0.713216
Parkinson	Up	Biological Process	GO:0045089~positive regulation of innate immune response	5	0.510204	0.0526217	AKIRIN2, SH2D1B, ADAM8, RNF185, SLC15A4	3.49386	1	0.746302	0.734132
Parkinson	Up	Biological Process	GO:0007265~Ras protein signal transduction	9	0.918367	0.0527991	DOK3, RALB, USP10, BRAF, GRB2, RGL4, RAF1, SOS2, RASGRP4	2.19053	1	0.746302	0.734132
Parkinson	Up	Biological Process	GO:0050765~negative regulation of phagocytosis	4	0.408163	0.054596	TGFB1, DYSF, SIRPA, CSK	4.5604	1	0.763578	0.751127
Parkinson	Up	Biological Process	GO:0061001~regulation of dendritic spine morphogenesis	4	0.408163	0.054596	SIPA1L1, CFL1, TANC2, CDK5R1	4.5604	1	0.763578	0.751127
Parkinson	Up	Biological Process	GO:0032695~negative regulation of interleukin-12 production	4	0.408163	0.054596	LILRB1, ARRB2, NOD2, LILRA5	4.5604	1	0.763578	0.751127
Parkinson	Up	Biological Process	GO:0042110~T cell activation	7	0.714286	0.0574939	FKBP1A, PTPRC, TNFSF14, TREML2, WAS, CEACAM21, PIK3CG	2.52722	1	0.801295	0.788229
Parkinson	Up	Biological Process	GO:0048009~insulin-like growth factor receptor signaling pathway	5	0.510204	0.0580327	MAPK1, AKT1, GRB2, RAF1, IGF2R	3.38467	1	0.803725	0.790618
Parkinson	Up	Biological Process	GO:0045071~negative regulation of viral genome replication	6	0.612245	0.0595338	IFITM3, IFITM1, IFITM2, SLPI, N4BP1, SRPK1	2.82547	1	0.803725	0.790618
Parkinson	Up	Biological Process	GO:0007254~JNK cascade	7	0.714286	0.0613972	SH2D3C, NOD2, TRIB1, TLR4, MYD88, MAP3K11, STK3	2.48579	1	0.803725	0.790618
Parkinson	Up	Biological Process	GO:0070534~protein K63-linked ubiquitination	7	0.714286	0.0613972	TRIM8, RNF135, ITCH, TRAF6, WWP2, TRIM27, TRIM21	2.48579	1	0.803725	0.790618
Parkinson	Up	Biological Process	GO:0015871~choline transport	3	0.306122	0.0616481	SEC14L1, SLC44A2, PSEN1	7.22064	1	0.803725	0.790618
Parkinson	Up	Biological Process	GO:0032483~regulation of Rab protein signal transduction	3	0.306122	0.0616481	DENND1A, DENND3, SBF2	7.22064	1	0.803725	0.790618
Parkinson	Up	Biological Process	GO:0097400~interleukin-17-mediated signaling pathway	3	0.306122	0.0616481	NOTCH1, TRAF6, IL17RA	7.22064	1	0.803725	0.790618
Parkinson	Up	Biological Process	GO:0030200~heparan sulfate proteoglycan catabolic process	3	0.306122	0.0616481	HGSNAT, IDS, HPSE	7.22064	1	0.803725	0.790618
Parkinson	Up	Biological Process	GO:0034205~amyloid-beta formation	3	0.306122	0.0616481	PSENEN, APH1B, PSEN1	7.22064	1	0.803725	0.790618
Parkinson	Up	Biological Process	GO:0038133~ERBB2-ERBB3 signaling pathway	3	0.306122	0.0616481	ERBB2, MAPK1, RAF1	7.22064	1	0.803725	0.790618
Parkinson	Up	Biological Process	GO:0006690~icosanoid metabolic process	3	0.306122	0.0616481	CYP4F2, CYP4F3, TBXAS1	7.22064	1	0.803725	0.790618
Parkinson	Up	Biological Process	GO:0019371~cyclooxygenase pathway	3	0.306122	0.0616481	TBXAS1, AKR1C3, PTGDS	7.22064	1	0.803725	0.790618
Parkinson	Up	Biological Process	GO:0042088~T-helper 1 type immune response	3	0.306122	0.0616481	TRAF6, BCL3, TLR4	7.22064	1	0.803725	0.790618
Parkinson	Up	Biological Process	GO:0035357~peroxisome proliferator activated receptor signaling pathway	3	0.306122	0.0616481	NCOA1, PDK3, ACTN4	7.22064	1	0.803725	0.790618
Parkinson	Up	Biological Process	GO:0031953~negative regulation of protein autophosphorylation	3	0.306122	0.0616481	NLRP12, PTPRC, MVP	7.22064	1	0.803725	0.790618
Parkinson	Up	Biological Process	GO:0006801~superoxide metabolic process	4	0.408163	0.0621042	PREX1, NCF1, NCF2, CYBA	4.33238	1	0.803725	0.790618
Parkinson	Up	Biological Process	GO:0001892~embryonic placenta development	4	0.408163	0.0621042	CEBPA, CEBPB, CITED2, TFEB	4.33238	1	0.803725	0.790618
Parkinson	Up	Biological Process	GO:0045780~positive regulation of bone resorption	4	0.408163	0.0621042	SYK, ADAM8, DEF8, OSCAR	4.33238	1	0.803725	0.790618
Parkinson	Up	Biological Process	GO:0061621~canonical glycolysis	4	0.408163	0.0621042	HK3, PKM, TPI1, HK2	4.33238	1	0.803725	0.790618
Parkinson	Up	Biological Process	GO:0010759~positive regulation of macrophage chemotaxis	4	0.408163	0.0621042	CSF1R, C5AR1, C3AR1, MAPK1	4.33238	1	0.803725	0.790618
Parkinson	Up	Biological Process	GO:0043032~positive regulation of macrophage activation	4	0.408163	0.0621042	CEBPA, IL4R, TLR4, HAVCR2	4.33238	1	0.803725	0.790618
Parkinson	Up	Biological Process	GO:0050770~regulation of axonogenesis	4	0.408163	0.0621042	GSK3B, PAK1, SIPA1L1, PAK2	4.33238	1	0.803725	0.790618
Parkinson	Up	Biological Process	GO:0006654~phosphatidic acid biosynthetic process	5	0.510204	0.0637288	DGKG, ACP6, ABHD5, DGKK, DGKZ	3.28211	1	0.819429	0.806067
Parkinson	Up	Biological Process	GO:0070269~pyroptotic inflammatory response	5	0.510204	0.0637288	PYCARD, NINJ1, GZMB, TRIM21, NAIP	3.28211	1	0.819429	0.806067
Parkinson	Up	Biological Process	GO:0032092~positive regulation of protein binding	6	0.612245	0.0642092	FKBP1A, GSK3B, RALB, STK4, TRIM21, STK3	2.76535	1	0.820314	0.806937
Parkinson	Up	Biological Process	GO:0042100~B cell proliferation	6	0.612245	0.0642092	SASH3, PTPRC, BCL6, PRKCD, TNFSF13B, FOSL2	2.76535	1	0.820314	0.806937
Parkinson	Up	Biological Process	GO:0036503~ERAD pathway	9	0.918367	0.0650963	OS9, RHBDD2, EDEM2, DNAJB12, UBE4B, SEC61B, RNF185, UGGT1, TMUB2	2.09631	1	0.82899	0.815471
Parkinson	Up	Biological Process	GO:0007160~cell-matrix adhesion	10	1.02041	0.0676809	MKLN1, ITGAM, PARVG, BCL6, ZYX, ADAM9, ILK, HPSE, ITGA5, FERMT3	1.96926	1	0.856656	0.842687
Parkinson	Up	Biological Process	GO:0060337~type I interferon-mediated signaling pathway	6	0.612245	0.0690847	IFITM3, IFITM1, IFITM2, TYK2, MYD88, IFNAR1	2.70774	1	0.856656	0.842687
Parkinson	Up	Biological Process	GO:0002250~adaptive immune response	29	2.95918	0.0695445	LILRA6, RNF19B, LILRA1, NOD2, TREM1, PIK3CG, CTSS, PTK2B, CSK, HAVCR2, AKIRIN2, DBNL, SYK, PRKCB, ARG1, TFE3, TFEB, HLA-B, SH2D1B, HLA-C, LILRB1, LILRB2, LILRB3, BMX, HLA-E, LAT2, CD209, PRKD2, SIPA1	1.38981	1	0.856656	0.842687
Parkinson	Up	Biological Process	GO:0030168~platelet activation	7	0.714286	0.0696634	VAV3, DGKG, SYK, P2RX1, DGKK, DGKZ, VAV1	2.40688	1	0.856656	0.842687
Parkinson	Up	Biological Process	GO:0045648~positive regulation of erythrocyte differentiation	5	0.510204	0.0697064	STAT5B, PRKDC, INPP5D, STAT3, HSPA1A	3.18557	1	0.856656	0.842687
Parkinson	Up	Biological Process	GO:0051497~negative regulation of stress fiber assembly	5	0.510204	0.0697064	WAS, ARAP1, PFN1, F11R, PAK2	3.18557	1	0.856656	0.842687
Parkinson	Up	Biological Process	GO:0006611~protein export from nucleus	5	0.510204	0.0697064	NUP214, TGFB1, XPO6, XPO5, PRKACA	3.18557	1	0.856656	0.842687
Parkinson	Up	Biological Process	GO:0120009~intermembrane lipid transfer	5	0.510204	0.0697064	OSBPL5, PITPNA, OSBPL2, ATG2A, CIDEB	3.18557	1	0.856656	0.842687
Parkinson	Up	Biological Process	GO:0006904~vesicle docking involved in exocytosis	5	0.510204	0.0697064	RAB3D, STXBP2, PLEK, RAB27A, RAB8A	3.18557	1	0.856656	0.842687
Parkinson	Up	Biological Process	GO:0045088~regulation of innate immune response	4	0.408163	0.0700627	RNF135, FGR, IRF1, N4BP1	4.12608	1	0.856656	0.842687
Parkinson	Up	Biological Process	GO:0030837~negative regulation of actin filament polymerization	4	0.408163	0.0700627	PRKCD, PFN1, SSH2, SSH1	4.12608	1	0.856656	0.842687
Parkinson	Up	Biological Process	GO:0046628~positive regulation of insulin receptor signaling pathway	4	0.408163	0.0700627	ZBTB7B, PRKCZ, SORL1, GNAI2	4.12608	1	0.856656	0.842687
Parkinson	Up	Biological Process	GO:0032012~regulation of ARF protein signal transduction	4	0.408163	0.0700627	CYTH2, GIT2, IQSEC1, PSD4	4.12608	1	0.856656	0.842687
Parkinson	Up	Biological Process	GO:0007169~cell surface receptor protein tyrosine kinase signaling pathway	10	1.02041	0.070799	FGR, CSF1R, HCK, DOK3, SYK, ERBB2, CASS4, GAB2, MPZL1, RASGRP4	1.95152	1	0.863012	0.848939
Parkinson	Up	Biological Process	GO:0051260~protein homooligomerization	11	1.12245	0.0719465	PYCARD, RNF135, BASP1, NACC2, TMEM120A, SHKBP1, NINJ1, ZNF746, MOSPD2, PRF1, MICU1	1.86157	1	0.874325	0.860068
Parkinson	Up	Biological Process	GO:0042789~mRNA transcription by RNA polymerase II	6	0.612245	0.0741589	NCOA1, VDR, NR1H2, STAT3, C5AR1, RARA	2.65248	1	0.876475	0.862183
Parkinson	Up	Biological Process	GO:0050861~positive regulation of B cell receptor signaling pathway	3	0.306122	0.0747621	CMTM3, PRKCB, NFAM1	6.49857	1	0.876475	0.862183
Parkinson	Up	Biological Process	GO:0005979~regulation of glycogen biosynthetic process	3	0.306122	0.0747621	PPP1R3B, PPP1R3D, AKT1	6.49857	1	0.876475	0.862183
Parkinson	Up	Biological Process	GO:0002467~germinal center formation	3	0.306122	0.0747621	BCL6, BCL3, TNFSF13B	6.49857	1	0.876475	0.862183
Parkinson	Up	Biological Process	GO:0090382~phagosome maturation	3	0.306122	0.0747621	RAB43, RAB31, RAB7A	6.49857	1	0.876475	0.862183
Parkinson	Up	Biological Process	GO:0140367~antibacterial innate immune response	3	0.306122	0.0747621	TFEB, NOD2, RASGRP4	6.49857	1	0.876475	0.862183
Parkinson	Up	Biological Process	GO:0070431~nucleotide-binding oligomerization domain containing 2 signaling pathway	3	0.306122	0.0747621	NOD2, TLR4, RELA	6.49857	1	0.876475	0.862183
Parkinson	Up	Biological Process	GO:0045657~positive regulation of monocyte differentiation	3	0.306122	0.0747621	CD74, FES, ACIN1	6.49857	1	0.876475	0.862183
Parkinson	Up	Biological Process	GO:0045064~T-helper 2 cell differentiation	3	0.306122	0.0747621	IL4R, BCL6, BCL3	6.49857	1	0.876475	0.862183
Parkinson	Up	Biological Process	GO:0071223~cellular response to lipoteichoic acid	3	0.306122	0.0747621	CD14, TLR4, RELA	6.49857	1	0.876475	0.862183
Parkinson	Up	Biological Process	GO:0007220~Notch receptor processing	3	0.306122	0.0747621	PSENEN, APH1B, PSEN1	6.49857	1	0.876475	0.862183
Parkinson	Up	Biological Process	GO:0060397~growth hormone receptor signaling pathway via JAK-STAT	3	0.306122	0.0747621	STAT5B, STAT3, TYK2	6.49857	1	0.876475	0.862183
Parkinson	Up	Biological Process	GO:0050776~regulation of immune response	5	0.510204	0.075961	FKBP1A, BCL6, GPR108, INPP5D, DNASE2	3.09456	1	0.885323	0.870886
Parkinson	Up	Biological Process	GO:0032743~positive regulation of interleukin-2 production	5	0.510204	0.075961	SASH3, STAT5B, PTPRC, TRAF6, PRKD2	3.09456	1	0.885323	0.870886
Parkinson	Up	Biological Process	GO:0006366~transcription by RNA polymerase II	17	1.73469	0.0773809	STAT5B, CEBPB, KLF13, NOTCH1, NFYA, CEBPD, WWP2, ARRB2, GTF2F1, TNFRSF1A, CDK9, NFIL3, BCL6, IRF1, NFIC, ZBTB7B, SQSTM1	1.56703	1	0.899242	0.884578
Parkinson	Up	Biological Process	GO:0060324~face development	4	0.408163	0.0784543	RARA, MAPK1, BRAF, RAF1	3.93853	1	0.904802	0.890048
Parkinson	Up	Biological Process	GO:0051259~protein complex oligomerization	4	0.408163	0.0784543	HGSNAT, SLC31A1, SLC9A1, BEST1	3.93853	1	0.904802	0.890048
Parkinson	Up	Biological Process	GO:0006006~glucose metabolic process	7	0.714286	0.0785403	HK3, G6PD, H6PD, AKT1, PGM1, HK2, WDTC1	2.33282	1	0.904802	0.890048
Parkinson	Up	Biological Process	GO:0050673~epithelial cell proliferation	6	0.612245	0.0794302	TGFB1, NOTCH1, KIT, PSEN1, STK4, STK3	2.59943	1	0.911544	0.896679
Parkinson	Up	Biological Process	GO:0042593~glucose homeostasis	10	1.02041	0.0806815	KLF7, CEBPA, ALOX5, STAT3, PDK4, AKT1, PYGL, ADIPOR2, SOX4, FOSL2	1.90017	1	0.911544	0.896679
Parkinson	Up	Biological Process	GO:0007010~cytoskeleton organization	12	1.22449	0.0808564	FGD4, MAST3, CFL1, ARAP3, PAK6, MICAL2, MSN, PDZD8, CAMSAP1, BRWD3, SIPA1, LMNB1	1.75637	1	0.911544	0.896679
Parkinson	Up	Biological Process	GO:0007155~cell adhesion	32	3.26531	0.0817538	SELPLG, CSF3R, ITGAM, SIGLEC9, PXN, ICAM3, PBXIP1, PSEN1, F11R, TM9SF4, ICAM1, PSTPIP1, CTNNA1, FLOT2, SIRPA, NCAM1, MPZL3, ENTPD1, CD300A, BMX, RHOB, HCK, CEACAM1, THEMIS2, FES, NINJ1, CASS4, ADAM9, PRKD2, ITGA5, SIGLEC7, SIGLEC5	1.34078	1	0.911544	0.896679
Parkinson	Up	Biological Process	GO:0050832~defense response to fungus	5	0.510204	0.0824873	TGFB1, GNLY, COTL1, S100A9, IL17RA	3.0086	1	0.911544	0.896679
Parkinson	Up	Biological Process	GO:0045747~positive regulation of Notch signaling pathway	6	0.612245	0.0848963	TSPAN14, NOTCH1, ZMIZ1, STAT3, KIT, NOD2	2.54846	1	0.911544	0.896679
Parkinson	Up	Biological Process	GO:0008630~intrinsic apoptotic signaling pathway in response to DNA damage	6	0.612245	0.0848963	PRKDC, CIDEB, BRCA1, BCL2L2-PABPN1, TNFRSF1B, TNFRSF1A	2.54846	1	0.911544	0.896679
Parkinson	Up	Biological Process	GO:0030220~platelet formation	4	0.408163	0.0872603	WDR1, ACTN1, MYH9, PTPN6	3.76729	1	0.911544	0.896679
Parkinson	Up	Biological Process	GO:0051924~regulation of calcium ion transport	4	0.408163	0.0872603	IL16, CAMK2G, GNAI2, BEST1	3.76729	1	0.911544	0.896679
Parkinson	Up	Biological Process	GO:0071404~cellular response to low-density lipoprotein particle stimulus	4	0.408163	0.0872603	ABCA1, TGFB1, FCER1G, SYK	3.76729	1	0.911544	0.896679
Parkinson	Up	Biological Process	GO:0030216~keratinocyte differentiation	7	0.714286	0.0880227	BCR, ASAH1, NOTCH1, AKR1C3, ADAM9, STK4, TGM3	2.26318	1	0.911544	0.896679
Parkinson	Up	Biological Process	GO:0032819~positive regulation of natural killer cell proliferation	3	0.306122	0.0886624	STAT5B, TYK2, HLA-E	5.90779	1	0.911544	0.896679
Parkinson	Up	Biological Process	GO:0006098~pentose-phosphate shunt	3	0.306122	0.0886624	G6PD, PGD, TKT	5.90779	1	0.911544	0.896679
Parkinson	Up	Biological Process	GO:0045670~regulation of osteoclast differentiation	3	0.306122	0.0886624	CEBPB, RASSF2, TFE3	5.90779	1	0.911544	0.896679
Parkinson	Up	Biological Process	GO:0010887~negative regulation of cholesterol storage	3	0.306122	0.0886624	ABCA1, NR1H2, ABCG1	5.90779	1	0.911544	0.896679
Parkinson	Up	Biological Process	GO:1901222~regulation of non-canonical NF-kappaB signal transduction	3	0.306122	0.0886624	RASSF2, AKIP1, BCL3	5.90779	1	0.911544	0.896679
Parkinson	Up	Biological Process	GO:0046825~regulation of protein export from nucleus	3	0.306122	0.0886624	GSK3B, FRAT1, FRAT2	5.90779	1	0.911544	0.896679
Parkinson	Up	Biological Process	GO:0046834~lipid phosphorylation	3	0.306122	0.0886624	DGKG, DGKK, DGKZ	5.90779	1	0.911544	0.896679
Parkinson	Up	Biological Process	GO:0050771~negative regulation of axonogenesis	3	0.306122	0.0886624	GDI1, PTEN, PSEN1	5.90779	1	0.911544	0.896679
Parkinson	Up	Biological Process	GO:0010975~regulation of neuron projection development	5	0.510204	0.0892795	GSK3B, PTEN, AKT1, PSEN1, CAMK2G	2.92729	1	0.911544	0.896679
Parkinson	Up	Biological Process	GO:0043407~negative regulation of MAP kinase activity	5	0.510204	0.0892795	RGS2, RGS14, CD300A, DUSP1, PRKCD	2.92729	1	0.911544	0.896679
Parkinson	Up	Biological Process	GO:0043687~post-translational protein modification	5	0.510204	0.0892795	TPST1, PRKCB, PRKCD, PADI4, UBE2M	2.92729	1	0.911544	0.896679
Parkinson	Up	Biological Process	GO:0032481~positive regulation of type I interferon production	5	0.510204	0.0892795	SYK, TRAF6, IRF1, CD14, MYD88	2.92729	1	0.911544	0.896679
Parkinson	Up	Biological Process	GO:0032570~response to progesterone	5	0.510204	0.0892795	NCOA1, TGFB1, ABHD2, TSPO, RELA	2.92729	1	0.911544	0.896679
Parkinson	Up	Biological Process	GO:0060313~negative regulation of blood vessel remodeling	2	0.204082	0.0901024	BCR, CST3	21.6619	1	0.911544	0.896679
Parkinson	Up	Biological Process	GO:2001106~regulation of Rho guanyl-nucleotide exchange factor activity	2	0.204082	0.0901024	CCPG1, PBXIP1	21.6619	1	0.911544	0.896679
Parkinson	Up	Biological Process	GO:0043314~negative regulation of neutrophil degranulation	2	0.204082	0.0901024	BCR, SPI1	21.6619	1	0.911544	0.896679
Parkinson	Up	Biological Process	GO:1904780~negative regulation of protein localization to centrosome	2	0.204082	0.0901024	NSFL1C, UBXN2B	21.6619	1	0.911544	0.896679
Parkinson	Up	Biological Process	GO:0002540~leukotriene production involved in inflammatory response	2	0.204082	0.0901024	ALOX5, ALOX5AP	21.6619	1	0.911544	0.896679
Parkinson	Up	Biological Process	GO:0019322~pentose biosynthetic process	2	0.204082	0.0901024	G6PD, PGD	21.6619	1	0.911544	0.896679
Parkinson	Up	Biological Process	GO:0045342~MHC class II biosynthetic process	2	0.204082	0.0901024	SLC11A1, TLR4	21.6619	1	0.911544	0.896679
Parkinson	Up	Biological Process	GO:0002222~stimulatory killer cell immunoglobulin-like receptor signaling pathway	2	0.204082	0.0901024	TYROBP, KIR2DS2	21.6619	1	0.911544	0.896679
Parkinson	Up	Biological Process	GO:0032304~negative regulation of icosanoid secretion	2	0.204082	0.0901024	CYP4F2, CYP4F3	21.6619	1	0.911544	0.896679
Parkinson	Up	Biological Process	GO:1903412~response to bile acid	2	0.204082	0.0901024	ALAS1, VDR	21.6619	1	0.911544	0.896679
Parkinson	Up	Biological Process	GO:0002554~serotonin secretion by platelet	2	0.204082	0.0901024	SYK, P2RX1	21.6619	1	0.911544	0.896679
Parkinson	Up	Biological Process	GO:1903923~positive regulation of protein processing in phagocytic vesicle	2	0.204082	0.0901024	GSN, MYH9	21.6619	1	0.911544	0.896679
Parkinson	Up	Biological Process	GO:0060264~regulation of respiratory burst involved in inflammatory response	2	0.204082	0.0901024	NCF1, S100A9	21.6619	1	0.911544	0.896679
Parkinson	Up	Biological Process	GO:0043313~regulation of neutrophil degranulation	2	0.204082	0.0901024	SYK, PRAM1	21.6619	1	0.911544	0.896679
Parkinson	Up	Biological Process	GO:0034125~negative regulation of MyD88-dependent toll-like receptor signaling pathway	2	0.204082	0.0901024	CD300A, CD300LF	21.6619	1	0.911544	0.896679
Parkinson	Up	Biological Process	GO:0002477~antigen processing and presentation of exogenous peptide antigen via MHC class Ib	2	0.204082	0.0901024	HLA-F, HLA-E	21.6619	1	0.911544	0.896679
Parkinson	Up	Biological Process	GO:0038112~interleukin-8-mediated signaling pathway	2	0.204082	0.0901024	CXCR1, CXCR2	21.6619	1	0.911544	0.896679
Parkinson	Up	Biological Process	GO:0019858~cytosine metabolic process	2	0.204082	0.0901024	CDA, MAPK1	21.6619	1	0.911544	0.896679
Parkinson	Up	Biological Process	GO:0032796~uropod organization	2	0.204082	0.0901024	MYH9, CORO1A	21.6619	1	0.911544	0.896679
Parkinson	Up	Biological Process	GO:0050867~positive regulation of cell activation	2	0.204082	0.0901024	LILRA2, LILRA5	21.6619	1	0.911544	0.896679
Parkinson	Up	Biological Process	GO:0090108~positive regulation of high-density lipoprotein particle assembly	2	0.204082	0.0901024	ABCA1, NR1H2	21.6619	1	0.911544	0.896679
Parkinson	Up	Biological Process	GO:0009309~amine biosynthetic process	2	0.204082	0.0901024	SULT1A1, SULT1A2	21.6619	1	0.911544	0.896679
Parkinson	Up	Biological Process	GO:0002645~positive regulation of tolerance induction	2	0.204082	0.0901024	LILRB2, HLA-G	21.6619	1	0.911544	0.896679
Parkinson	Up	Biological Process	GO:0034123~positive regulation of toll-like receptor signaling pathway	2	0.204082	0.0901024	GDI1, LRCH4	21.6619	1	0.911544	0.896679
Parkinson	Up	Biological Process	GO:0050731~positive regulation of peptidyl-tyrosine phosphorylation	8	0.816327	0.09255	CD74, TGFB1, PTPRC, SYK, HCLS1, ITGA5, NOD2, PAK2	2.06304	1	0.933631	0.918406
Parkinson	Up	Biological Process	GO:0070301~cellular response to hydrogen peroxide	7	0.714286	0.0929883	SETX, KDM6B, PRKCD, PPIF, SIRPA, RELA, RHOB	2.2299	1	0.933631	0.918406
Parkinson	Up	Biological Process	GO:0002931~response to ischemia	7	0.714286	0.0929883	CSF1R, ITGAM, PPIF, PTK2B, SQSTM1, RELA, HK2	2.2299	1	0.933631	0.918406
Parkinson	Up	Biological Process	GO:0090630~activation of GTPase activity	9	0.918367	0.0946066	BCR, SIPA1L1, RALGAPA2, TBC1D8, RHOG, TBC1D14, GMIP, TBC1D10B, ANAPC2	1.93027	1	0.945117	0.929705
Parkinson	Up	Biological Process	GO:0120162~positive regulation of cold-induced thermogenesis	9	0.918367	0.0946066	KDM6B, CEBPB, IL4R, CPT2, SYK, ACSL1, MFN2, ZBTB7B, ADIPOR2	1.93027	1	0.945117	0.929705
Parkinson	Up	Biological Process	GO:0008284~positive regulation of cell population proliferation	31	3.16327	0.0957234	KMT2D, CSF1R, NOTCH1, PTEN, ILK, TCIRG1, AIF1, PRKCZ, RELA, GNAI2, PAK1, ERBB2, CXCR2, PTK2B, TIMP1, CAPN1, SOX4, CAMP, AKIRIN2, TGFB1, TNFSF13, TBC1D8, AKR1C3, RHOG, GAB2, HCK, CCPG1, RARA, HCLS1, PTPN6, CACUL1	1.32711	1	0.94703	0.931587
Parkinson	Up	Biological Process	GO:0009725~response to hormone	5	0.510204	0.0963309	POR, TIMP2, HCLS1, PTK2B, TIMP1	2.85025	1	0.94703	0.931587
Parkinson	Up	Biological Process	GO:0006890~retrograde vesicle-mediated transport, Golgi to endoplasmic reticulum	6	0.612245	0.0964033	ARF3, RER1, TMEM115, STX5, COPE, SCYL1	2.45229	1	0.94703	0.931587
Parkinson	Up	Biological Process	GO:2000378~negative regulation of reactive oxygen species metabolic process	4	0.408163	0.0964611	BCR, G6PD, BRCA1, HK2	3.61032	1	0.94703	0.931587
Parkinson	Up	Biological Process	GO:0140467~integrated stress response signaling	4	0.408163	0.0964611	CEBPA, CEBPB, CEBPD, JUNB	3.61032	1	0.94703	0.931587
Parkinson	Up	Biological Process	GO:0022604~regulation of cell morphogenesis	4	0.408163	0.0964611	AGO4, CFL1, PDZD8, CAMSAP1	3.61032	1	0.94703	0.931587
Parkinson	Up	Biological Process	GO:0045861~negative regulation of proteolysis	4	0.408163	0.0964611	CST3, CLN3, NR1H2, AKT1	3.61032	1	0.94703	0.931587
Parkinson	Up	Component Cellular	GO:0005886~plasma membrane	398	40.6122	1.44006e-26	CHIC2, F11R, PREX1, C3AR1, AKT1, PRKACA, PRKCB, PRKCD, MCEMP1, SYTL3, BCR, SLC5A9, SPINT1, ORAI3, ORAI2, PRKD2, NLRX1, FPR1, IQGAP1, PRKCZ, PPP4C, EPB41L3, KIAA0319L, ABCA1, KIR2DS2, KIR2DS3, KIR2DS4, KIR2DS5, BRAF, SLC6A6, TREML2, ARF3, GPR27, SIGLEC9, CLTB, LITAF, MMP25, DLGAP4, SLC2A14, IFNGR2, NFAM1, GMIP, TMC4, SLC7A7, RILPL1, CDC42EP4, CDC42EP2, RARA, HCLS1, GAS7, GRN, PHLPP1, PTAFR, PRAM1,…	1.58654	9.12998e-24	9.12998e-24	8.16514e-24
Parkinson	Up	Component Cellular	GO:0005829~cytosol	388	39.5918	1.33028e-22	CDA, WIPF1, WIPF2, PREX1, ALKBH5, ZMIZ1, AKT1, PRKACA, NUP214, GABARAPL1, PRKCB, MAP1S, PRKCD, HPCAL1, GTPBP1, ATG13, BCR, PLBD1, PADI2, PRKD2, PADI4, RBCK1, NUP98, ASF1B, MTMR3, NLRX1, PRKDC, FLII, IQGAP1, RPS4Y1, PRKCZ, SULT1A1, PPP3R1, PPP4C, EPB41L3, ATG7, SULT1A2, CREBBP, STARD10, BRAF, SULT1B1, AGO4, AGO1, REL, ARF3, ARHGAP9, ELL, DENND1A, CLTB, ARHGAP1, PYGL, TRIM8, GLT1D1, TSPO, IKBKG, UP…	1.53108	8.43395e-20	4.21697e-20	3.77133e-20
Parkinson	Up	Component Cellular	GO:0016020~membrane	346	35.3061	2.35698e-19	IFITM1, SPI1, LST1, PRF1, XYLT1, ICAM3, ICAM1, PPP2R1A, AKT1, VSIG4, SLC12A6, PRKACA, SLC12A9, GABARAPL1, ENTPD1, ACSL1, DAPK2, IL1R2, HLA-B, MYO7B, HPCAL1, HLA-C, MCEMP1, HLA-F, HLA-G, GTPBP1, HLA-E, BCR, POR, SPINT1, NINJ1, ORAI3, ORAI2, PRKD2, NUP98, PFN1, ATP6V0D1, CD101, TMEM185B, SLC45A4, MTMR3, PRKDC, FPR1, MGST2, LPAR2, RPS4Y1, PRKCZ, KIAA0040, TGOLN2, HELZ2, SNX1, APH1B, FXR2, RAB11FIP1,…	1.52789	1.49433e-16	4.98108e-17	4.45469e-17
Parkinson	Up	Component Cellular	GO:0070062~extracellular exosome	188	19.1837	1.25037e-17	IL1RN, CD82, RAB3D, PITPNA, ICAM3, PLOD1, METRNL, F11R, ICAM1, RAB43, NPEPPS, POTEKP, STK10, PPP2R1A, BASP1, ANPEP, CFL1, C1RL, LAMP2, ARHGDIB, TOM1, COTL1, SIRPA, MIR6125, CAPN1, PGLYRP1, PTGDS, GGT1, PRKACA, GLUL, TGM3, SLC12A9, ARSA, ENTPD1, G6PD, TPM3, CD300A, PRKCB, APLP2, ACTN1, PRKCD, HLA-B, HLA-C, ACTN4, PGD, HLA-E, OSCAR, BCR, SLC5A9, SPINT1, SLPI, CRISPLD2, HGS, DAAM2, MAPKAPK2, S100A6,…	1.85597	7.92733e-15	1.98183e-15	1.7724e-15
Parkinson	Up	Component Cellular	GO:1904813~ficolin-1-rich granule lumen	32	3.26531	3.55673e-15	CFD, FCN1, CDA, ASAH1, SERPINA1, CANT1, MVP, PYGL, CTSS, CST3, HK3, ALOX5, TIMP2, COTL1, MAPK1, CAPN1, ATG7, CTSD, GYG1, ARSB, PGM1, GSN, DBNL, HSPA6, MMP9, PKM, CRISPLD2, QPCT, PLEKHO2, ALDOA, KPNB1, HSPA1A	5.70659	2.25242e-12	4.50993e-13	4.03333e-13
Parkinson	Up	Component Cellular	GO:0035579~specific granule membrane	27	2.7551	1.54355e-14	ITGAM, SLC44A2, MOSPD2, SLC2A3, FCAR, STK10, MMP25, C3AR1, TOM1, CD59, SLC15A4, AP1M1, HGSNAT, CD93, DGAT1, PLAUR, MCEMP1, CYBA, TNFRSF1B, CKAP4, CEACAM3, TSPAN14, CEACAM1, RAB37, DNAJC5, P2RX1, ADAM8	6.61392	9.78395e-12	1.63102e-12	1.45865e-12
Parkinson	Up	Component Cellular	GO:0030667~secretory granule membrane	28	2.85714	3.84029e-14	RAB5B, SIGLEC9, C5AR1, PTAFR, FPR1, SLC2A3, IQGAP1, SIRPB1, CXCR1, ANPEP, RAB24, CA4, CXCR2, CD14, CD93, RHOG, HLA-B, HLA-C, LILRB3, IGF2R, TYROBP, RAB31, PTPRC, DOK3, MIA-RAB4B, P2RX1, RAB7A, SIGLEC5	6.1192	2.43543e-11	3.47821e-12	3.11064e-12
Parkinson	Up	Component Cellular	GO:0005794~Golgi apparatus	99	10.102	4.93443e-11	CHIC2, UBXN2B, LST1, RPH3A, RAB43, ALKBH5, RASSF2, PTGDS, GABARAPL1, DAPK2, HLA-B, HLA-C, CSNK1D, TPST1, SLPI, RAB37, PRKD2, RAF1, ABCG1, ANAPC2, RTN3, RAB5B, CLEC16A, PSEN1, TGOLN2, SNX1, SEC14L1, TBC1D14, CD14, KIAA0319L, AP1M1, ABCA1, TRAPPC1, RHBDD2, GPR108, CIDEB, RAB27A, IGF2R, DNMBP, TMEM115, BCL6, FES, GRB2, GPR107, MANSC1, COPE, SERPINA1, GDI1, CPQ, SECTM1, LITAF, CA4, SCYL1, PSENEN, AGT…	2.00622	3.12843e-08	3.91054e-09	3.49728e-09
Parkinson	Up	Component Cellular	GO:1904724~tertiary granule lumen	18	1.83673	1.93307e-10	CDA, ASAH1, CANT1, DBNL, CFP, MMP9, CTSS, OSCAR, CST3, TCN1, QPCT, TIMP2, PTPN6, PGLYRP1, ALDOA, CTSD, CAMP, PGM1	7.16508	1.22556e-07	1.36174e-08	1.21783e-08
Parkinson	Up	Component Cellular	GO:0005737~cytoplasm	342	34.898	8.29086e-10	PITPNA, LST1, TPGS1, FRAT1, RASSF2, PPP4R1, FRAT2, ZMIZ1, PPP2R1A, ANPEP, RPS6KA1, AKT1, ROPN1L, TRIM27, PRKACA, TRIM21, PELO, GLUL, SOX4, ARL11, PRKCB, DAPK2, ACTN1, IL1R2, PRKCD, MYO7B, CIRBP, RFX2, IFT80, CSNK1D, ACTN4, ATG13, SPINT1, HECW2, RRAGD, SIK3, PADI2, RIN3, ULK1, PRKD2, PADI4, PFN1, TRIB1, NAIP, NECAB2, MTMR3, ANP32A, FLII, FPR1, LPAR2, IQGAP1, PRKCZ, SULT1A1, HELZ2, SNX1, SEC14L1, F…	1.32493	5.25641e-07	5.25641e-08	4.70092e-08
Parkinson	Up	Component Cellular	GO:0005925~focal adhesion	51	5.20408	1.07064e-09	ARF3, ILK, TNFSF13B, ICAM1, CFL1, FLOT2, CAPN1, ACTN1, RHOG, PLAUR, IL16, ACTN4, RHOB, HCK, PEAK1, IRF2, MYH9, ADAM9, ITGA5, LCP1, TLN1, PFN1, FLII, PXN, NEXN, IQGAP1, SLC9A1, PAK1, NHS, CTNNA1, PTK2B, MAPK1, CD59, PDLIM7, MPZL1, VASP, SVIL, GIT2, GSN, MSN, ARHGAP26, SSH2, IGF2R, MARCKS, PTPRC, PARVG, FES, GNB2, CASS4, ZYX, HSPA1A	2.61347	6.78786e-07	6.17078e-08	5.51867e-08
Parkinson	Up	Component Cellular	GO:0035580~specific granule lumen	18	1.83673	1.48614e-09	GHDC, PDXK, CANT1, ARG1, RAB27A, CFP, OSCAR, SLPI, TCN1, QPCT, NEU1, TIMP2, PTPN6, HPSE, PGLYRP1, CTSD, CAMP, KPNB1	6.36896	9.42213e-07	7.6731e-08	6.86222e-08
Parkinson	Up	Component Cellular	GO:0034774~secretory granule lumen	24	2.44898	1.57335e-09	FCN1, CFD, ARHGAP9, GHDC, CDA, SERPINB1, PDXK, GSN, DBNL, MVP, HSPA6, PYGL, PYCARD, FGR, HK3, PKM, CRISPLD2, ALOX5, COTL1, ALDOA, ATG7, S100A9, GYG1, S100A11	4.612	9.97502e-07	7.6731e-08	6.86222e-08
Parkinson	Up	Component Cellular	GO:0070821~tertiary granule membrane	19	1.93878	2.41468e-09	HGSNAT, MGAM, ITGAM, FCER1G, CD93, CD300A, SLC11A1, PTAFR, SLC2A3, MCEMP1, CYBA, LILRB2, FCAR, TSPAN14, CEACAM1, SIRPA, ADAM8, CD59, SIGLEC5	5.80186	1.53091e-06	1.09351e-07	9.77947e-08
Parkinson	Up	Component Cellular	GO:0010008~endosome membrane	38	3.87755	7.03967e-09	NOTCH1, PLEKHF1, RAB1B, NCF4, ARHGAP1, ECE1, TCIRG1, SNX1, APH1B, FCGRT, VPS53, ERBB2, KIF13A, TOM1, CD14, SLC15A3, CTSD, SBF2, RAB8A, PSENEN, ATP6V0B, YIPF1, ATP6AP1, SLC11A1, HLA-B, AP3D1, VPS37B, ARHGAP26, SORL1, IGF2R, RHOB, CLCN4, TRAF6, PLIN3, ATP6V0D1, TLR4, MYD88, RAB7A	2.96179	4.46314e-06	2.97543e-07	2.661e-07
Parkinson	Up	Component Cellular	GO:0005764~lysosome	39	3.97959	2.13448e-08	GRN, ASAH1, PLEKHF1, CPQ, IFI30, CST7, CTSS, CLN3, SNX1, LAMP2, NEU1, PSAP, RAB24, IDS, CAPN1, CTSD, ARSB, CTSC, CTSA, CD74, ARSA, SLC11A1, RNASE6, LAPTM5, MYO5A, RAB27A, NAGA, GALNS, HCK, NPC2, HGS, SHKBP1, RRAGD, PLBD1, DNASE2, HPSE, SQSTM1, RAB7A, IFNAR1	2.79538	1.35325e-05	8.45789e-07	7.56408e-07
Parkinson	Up	Component Cellular	GO:0005884~actin filament	21	2.14286	2.63935e-08	DBNL, WIPF1, TPM3, ACTN1, WAS, MYO5A, MICAL2, MYO9B, IQGAP1, AIF1, CORO1A, HCK, POTEKP, PAK1, PSTPIP1, COTL1, HCLS1, LCP1, SH2B2, GAS7, ANAPC2	4.54484	1.67333e-05	9.84322e-07	8.80301e-07
Parkinson	Up	Component Cellular	GO:0001726~ruffle	20	2.04082	7.13639e-08	DBNL, WIPF1, ACTN1, MYO5A, ARAP3, MYO9B, IQGAP1, AIF1, MKLN1, FGD4, PAK1, S100A6, MYH9, LCP1, ITGA5, TLN1, TLR4, S100A11, SH2B2, PDLIM7	4.5033	4.52437e-05	2.51359e-06	2.24796e-06
Parkinson	Up	Component Cellular	GO:0030670~phagocytic vesicle membrane	18	1.83673	2.21177e-07	ATP6V0B, SLC11A1, HLA-B, HLA-C, CYBA, TCIRG1, HLA-F, CORO1A, HLA-G, HLA-E, RAB43, RAB31, RAB11FIP1, LAMP2, CLEC4E, ATP6V0D1, RAB8A, RAB7A	4.66563	0.000140216	7.38033e-06	6.60039e-06
Parkinson	Up	Component Cellular	GO:0101003~ficolin-1-rich granule membrane	15	1.53061	3.76191e-07	MGAM, FCER1G, CD93, CD300A, SLC11A1, FPR1, SLC2A3, TCIRG1, LILRB2, FCAR, DOK3, LAMP2, SIRPA, ADAM8, SIGLEC5	5.48148	0.000238477	1.19253e-05	1.0665e-05
Parkinson	Up	Component Cellular	GO:0005769~early endosome	36	3.67347	7.6656e-07	RAB5B, PLEKHF1, FKBP15, USP10, MGRN1, DYSF, ECE1, CORO1A, TM9SF4, CLN3, SNX27, TMEM127, ERBB2, TOM1, MAPK1, TRIM27, HAVCR2, AP1M1, SERPINB1, DBNL, AP3D1, MYO5A, SORL1, HLA-G, IGF2R, RHOB, PTP4A1, PTP4A3, ITCH, RAB31, CLCN4, HGS, RIN3, GPR107, ATP6V0D1, TLR4	2.54758	0.000485881	2.31428e-05	2.06971e-05
Parkinson	Up	Component Cellular	GO:0000139~Golgi membrane	62	6.32653	8.97791e-07	ARF3, ST6GALNAC2, LST1, XYLT1, LITAF, PYCARD, GLIPR2, KIF13A, DENND5A, RAB8A, PSENEN, ATP6V0B, DBNL, CHST7, ATP6AP1, IFNGR2, HLA-B, HLA-C, AGTRAP, HLA-F, HLA-G, MR1, HLA-E, TNFRSF1A, TPST1, RER1, SLC9A8, ABCG1, CHST2, B4GALT5, RTN3, NOTCH1, RAB1B, PSEN1, STX10, CLN3, CYTH2, ZDHHC18, APH1B, MAN2A2, CUX1, CHST15, STX5, MGAT1, CD59, NCAM1, KIAA0319L, AP1M1, SLC35A2, CD74, YIPF1, RNF24, GALNT2, RHBDD…	1.94657	0.000569038	2.58727e-05	2.31385e-05
Parkinson	Up	Component Cellular	GO:0048471~perinuclear region of cytoplasm	65	6.63265	1.01156e-06	IFITM3, ARF3, PLEKHF1, ARHGAP1, ECE1, TNFSF13B, PREX1, PSTPIP1, LAMP2, CA4, FLOT2, PDE4A, PRKACA, PTGDS, SBF2, ABCD1, UPF1, DGAT2, MAP1S, PRKCD, CSNK1D, ACTN4, TNFRSF1B, TRPC4AP, CKAP4, MIA-RAB4B, TRAF6, S100A6, RARA, S100A4, LCP1, TLR4, ANAPC2, ANP32A, BRI3, RAB1B, MVP, AIF1, PRKCZ, SLC9A1, STX10, RAB40C, VPS53, ALOX5, ERBB2, PTK2B, MGAT1, PAK2, RELT, ABCA1, GALNT2, RHBDD2, LIMK2, LAPTM5, CIDEB,…	1.90399	0.000641126	2.7884e-05	2.49372e-05
Parkinson	Up	Component Cellular	GO:0015629~actin cytoskeleton	33	3.36735	1.32346e-06	FKBP15, WIPF1, FLII, WAS, NEXN, LSP1, IQGAP1, LIMD2, POTEKP, SIPA1L1, CFL1, CTNNA1, PDLIM7, VASP, SVIL, GSN, TPM3, MYO7B, MYO5A, MYO9B, ACTN4, FGR, MARCKS, PARVG, PEAK1, CDC42EP4, RARA, ZYX, MYH9, LCP1, ALDOA, MYO1F, MSRB1	2.61785	0.000838721	3.4939e-05	3.12467e-05
Parkinson	Up	Component Cellular	GO:0045335~phagocytic vesicle	16	1.63265	1.37772e-06	ABCA1, GSN, CD82, WAS, NOD2, CORO1A, CTSS, RAB43, FMNL1, RAB31, CDC42EP4, RAB24, CDC42EP2, ZYX, RAB8A, RAB7A	4.63197	0.000873095	3.4939e-05	3.12467e-05
Parkinson	Up	Component Cellular	GO:0009986~cell surface	58	5.91837	1.52541e-06	NRROS, ITGAM, TREM1, SIRPB1, ICAM1, THBD, APMAP, CA4, SIRPA, HAVCR2, FCER1G, CD93, HLA-B, PLAUR, HLA-C, HLA-F, HLA-E, OSCAR, TNFRSF1A, CEACAM3, CEACAM1, TYROBP, RER1, CEACAM4, KIT, ADAM9, ADAM8, ITGA5, TLN1, TLR4, CSF1R, NOTCH1, LPAR2, PSEN1, NOD2, SLC9A1, LILRA5, CXCR2, CEACAM21, MBP, CD59, NCAM1, ARSB, MPZL1, CD74, TGFB1, TNFRSF10C, MSN, LILRB2, SORL1, IGF2R, SULF2, TSPAN14, PTPRC, CD209, TREML…	1.96788	0.000966644	3.71966e-05	3.32657e-05
Parkinson	Up	Component Cellular	GO:0031982~vesicle	25	2.55102	1.61347e-06	KCNE3, CLEC16A, ECE1, NOD2, PRKCZ, STX10, CST3, SNX1, BASP1, CFL1, AKT1, FLOT2, STX5, CD59, CAMP, HSPA6, MYO5A, MSN, PKM, GNB2, RIN3, LGR6, TKT, MYO1F, HSPA1A	3.11332	0.00102242	3.78867e-05	3.38829e-05
Parkinson	Up	Component Cellular	GO:0005765~lysosomal membrane	41	4.18367	2.33095e-06	IFITM3, IFITM1, GRN, IFITM2, CSF3R, PLEKHF1, SLC44A2, ECE1, TCIRG1, PSEN1, LITAF, CLN3, ANPEP, LAMP2, NEU1, PSAP, SLC15A3, ABCD1, CTSD, SLC15A4, AP1M1, SLC36A1, HGSNAT, CD74, ATP6V0B, ATP6AP1, SLC11A1, TFE3, TFEB, HLA-B, AP3D1, LAPTM5, AP5B1, HLA-F, CLCN4, DNAJC5, GNB2, RRAGD, HPSE, ATP6V0D1, RAB7A	2.26786	0.00147673	5.27794e-05	4.72018e-05
Parkinson	Up	Component Cellular	GO:0043202~lysosomal lumen	17	1.73469	6.99005e-06	CTSA, HGSNAT, CD74, ARSA, ASAH1, IFI30, CTSS, GALNS, NPC2, LAMP2, NEU1, PSAP, IDS, HPSE, CTSD, GYG1, ARSB	3.86687	0.0044219	0.000151835	0.000135789
Parkinson	Up	Component Cellular	GO:0005768~endosome	35	3.57143	7.18461e-06	GRN, RAB5B, PLEKHF1, RAB3D, DYSF, SLA, ECE1, CST7, PRKCZ, TM9SF4, TGOLN2, SNX1, RAB40C, SNX27, RAB24, TOM1, FLOT2, TRIM27, RAB11FIP4, RAB8A, ABCA1, ARSA, DBNL, RAB27A, CYBA, VPS37B, SORL1, IGF2R, RAB37, HGS, EHBP1L1, PLIN3, GRB2, ABCG1, IFNAR1	2.34294	0.0045447	0.000151835	0.000135789
Parkinson	Up	Component Cellular	GO:0042612~MHC class I protein complex	6	0.612245	1.93761e-05	HLA-B, HLA-C, HLA-F, MR1, HLA-G, HLA-E	14.8609	0.0122094	0.000396272	0.000354395
Parkinson	Up	Component Cellular	GO:0032991~protein-containing complex	56	5.71429	2.09754e-05	IFITM3, ARF3, IFITM1, IFITM2, GDI1, CITED2, BRCA1, F11R, PYCARD, RPH3A, RASSF2, XPO6, INSC, AKT1, VCPKMT, VSIG4, IKBKG, TGM3, NCOA1, SYK, ACTN4, GTF2F1, BCR, TRAF6, RARA, DPEP2, MYH9, PADI4, ASF1B, NOTCH1, USP10, PRKDC, CLEC12B, PSEN1, NOD2, STK4, CORO1A, PRAM1, STK3, PAK1, SNX1, MBP, UGGT1, CD74, ZBTB16, LAPTM5, USP28, GATAD2B, SMAD7, ITCH, P2RX1, BCL3, PTPN6, MYD88, SIPA1, HSPA1A	1.82502	0.0132105	0.000415576	0.000371659
Parkinson	Up	Component Cellular	GO:0005770~late endosome	21	2.14286	3.01229e-05	CD74, GRN, SLC11A1, DYSF, CLEC16A, MYO5A, RAB27A, TCIRG1, AP5B1, CST7, CTSS, IGF2R, CLN3, RNF149, LAMP2, PSAP, RAB24, MAPK1, SQSTM1, RAB7A, IFNAR1	2.94414	0.018917	0.000561989	0.000502599
Parkinson	Up	Component Cellular	GO:0043231~intracellular membrane-bounded organelle	69	7.04082	3.01382e-05	CHIC2, CALCOCO1, SERPINA1, CITED2, CPQ, CELF2, DENND1A, AQP9, CLTB, IFI30, LITAF, HK2, CTSS, TNFSF13B, FRAT1, LAMP2, FLOT2, TSPO, ME2, CTSC, G6PD, DGAT2, DBNL, AGTPBP1, DAPK2, AGTRAP, ARAP1, GTF2F1, VRK3, HCK, POR, RER1, DNAJC5, RRAGD, SQSTM1, CEBPA, CSF1R, RAB5B, AKNA, MGRN1, MGST2, ABHD5, SNX1, RAB11FIP1, SNX27, VPS53, NEU1, PSAP, CTNNA1, TBC1D14, ANO10, SLC15A3, AP1M1, ABCA1, CTSA, OSBPL5, IQS…	1.68099	0.0189265	0.000561989	0.000502599
Parkinson	Up	Component Cellular	GO:0016605~PML body	17	1.73469	3.49194e-05	RGS14, ZBTB16, TOP3A, PTEN, SENP2, CDK9, TRIM8, BASP1, TP53INP2, MKNK2, UBN1, ZBED1, WDFY3, TRIM27, LRCH4, SQSTM1, N4BP1	3.41399	0.021896	0.000632541	0.000565695
Parkinson	Up	Component Cellular	GO:0005856~cytoskeleton	45	4.59184	3.96857e-05	DGKG, WIPF2, MVP, PXN, JADE1, WAS, KRT23, NOD2, PPP1R18, CORO1A, FGD4, SNX27, BASP1, INPP5D, ARHGDIB, EPB41L3, ENC1, PTK2B, MAPK1, IVNS1ABP, PLEKHG3, VASP, TPM3, RHOG, MYO7B, ARAP3, MSN, TYK2, SSH2, ARHGAP26, CKAP4, SSH1, FGR, HCK, DNMBP, PARVG, FES, CDC42EP4, CDC42EP2, CASS4, TACC1, PFN1, TLN1, S100A9, MSRB1	1.93651	0.0248473	0.00069891	0.00062505
Parkinson	Up	Component Cellular	GO:0009898~cytoplasmic side of plasma membrane	17	1.73469	4.36549e-05	G6PD, NCF1, OSBPL2, PTEN, TYK2, IQGAP1, LITAF, RASGRP4, PTP4A1, HCK, RGS2, PTPRC, FES, TRAF6, KIT, S100A6, MYH9	3.35357	0.0272983	0.000748032	0.000668981
Parkinson	Up	Component Cellular	GO:0009897~external side of plasma membrane	39	3.97959	5.31937e-05	FCN1, CSF3R, ITGAM, CLEC12B, ECE1, ICAM1, THBD, CXCR1, FCGRT, ANPEP, CA4, CXCR2, CEACAM21, CD59, NCAM1, CD14, ABCA1, CD74, FCER1G, IL4R, CD93, TNFRSF9, PLAUR, HLA-B, HLA-C, LILRB1, HLA-F, MR1, HLA-G, HLA-E, PTPRC, CD209, P2RX1, KIT, ADAM9, ITGA5, CLEC4E, TLR4, ABCG1	2.02649	0.0331634	0.000871642	0.000779529
Parkinson	Up	Component Cellular	GO:0035577~azurophil granule membrane	12	1.22449	5.36184e-05	RAB37, BRI3, NFAM1, RAB3D, DNAJC5, LAMP2, PSAP, FPR1, TOM1, C3AR1, PSEN1, CKAP4	4.53383	0.0334236	0.000871642	0.000779529
Parkinson	Up	Component Cellular	GO:0044194~cytolytic granule	6	0.612245	6.58892e-05	SERPINB1, GNLY, STXBP2, PRF1, RNF19B, GZMB	12.1589	0.0409146	0.00104434	0.00093398
Parkinson	Up	Component Cellular	GO:0005654~nucleoplasm	227	23.1633	0.000103249	IL1RN, SPI1, IFITM2, ALKBH5, RASSF2, ZMIZ1, RPS6KA1, AKT1, TRIM27, PRKACA, TRIM21, JUNB, SOX4, NUP214, MAP1S, PRKCB, ZNF281, PRKCD, CIRBP, DNTTIP1, CSNK1D, RRAGD, AKIP1, PRKD2, PADI4, MAML3, NUP98, ASF1B, DHX8, TSHZ3, ANP32A, PRKDC, FLII, RPS4Y1, DEDD2, TGOLN2, HELZ2, PPP3R1, SEC14L1, PPP4C, ZBED1, TNRC18, TSPAN2, ZBTB7B, STAT5B, CREBBP, PHC2, JUND, TNFSF13, SRPK1, FOSL2, MED13L, SETX, AGO1, REL,…	1.25562	0.0633665	0.00159658	0.00142786
Parkinson	Up	Component Cellular	GO:0090575~RNA polymerase II transcription regulator complex	17	1.73469	0.000179368	NCOA1, STAT5B, CEBPA, CEBPB, JUND, NFYA, CEBPD, VDR, LMO4, NFYC, NR1H2, STAT3, FOSL2, NFIL3, RARA, JUNB, JDP2	2.98388	0.107501	0.0027076	0.00242147
Parkinson	Up	Component Cellular	GO:0030027~lamellipodium	22	2.2449	0.000186815	VASP, GSN, DBNL, PXN, ARAP3, ILK, MYO9B, AIF1, DGKZ, CORO1A, SSH1, SLC9A1, FGD4, PAK1, SNX1, PSTPIP1, CFL1, NHS, CTNNA1, PTK2B, AKT1, FLOT2	2.51492	0.111705	0.00275443	0.00246335
Parkinson	Up	Component Cellular	GO:0035578~azurophil granule lumen	14	1.42857	0.000203	CTSA, ARSA, GRN, TRAPPC1, ARG1, PRKCD, CPPED1, PYCARD, GALNS, NPC2, PADI2, MAPK1, CTSC, ARSB	3.42944	0.120776	0.00292505	0.00261594
Parkinson	Up	Component Cellular	GO:0031901~early endosome membrane	22	2.2449	0.000422514	IFITM3, RAB5B, SLC31A1, HLA-B, HLA-C, PSEN1, HLA-F, MR1, LITAF, SORL1, HLA-G, KIR2DL4, HLA-E, CLN3, SNX1, ITCH, RAB31, CLCN4, SNX27, HGS, TOM1, SLC15A4	2.36913	0.235039	0.00595275	0.00532368
Parkinson	Up	Component Cellular	GO:0005911~cell-cell junction	21	2.14286	0.000436182	WDR1, ACTN1, PXN, PRKCD, WAS, F11R, CORO1A, PRKCZ, VAV1, PAK1, CEACAM1, DNMBP, EPB41L3, KIT, CTNNA1, AKT1, GRB2, CSK, PTPN6, ITGA5, PAK2	2.42548	0.241642	0.00601172	0.00537641
Parkinson	Up	Component Cellular	GO:0042995~cell projection	21	2.14286	0.000466333	VASP, SLC2A14, DOCK5, SVIL, WDR1, MAP1S, DENND1A, ACTN1, PTEN, RHOG, PLAUR, JADE1, ARPC4, SLC2A3, ACTN4, SLC6A6, HCK, CYTH2, CLEC4E, CAMP, FERMT3	2.41298	0.256007	0.00629053	0.00562576
Parkinson	Up	Component Cellular	GO:0002102~podosome	8	0.816327	0.000544977	DOCK5, SVIL, GSN, DBNL, WDR1, ADAM8, LCP1, FERMT3	5.40396	0.292211	0.00719824	0.00643754
Parkinson	Up	Component Cellular	GO:0005783~endoplasmic reticulum	78	7.95918	0.000653382	GHDC, SERPINA1, NRROS, UBXN2B, GDI1, CPQ, RNF19B, PLOD1, PHTF1, PYCARD, TSPO, SEC61B, GLUL, SLC36A1, PSENEN, ELOVL1, GABARAPL1, PCYT1A, DGAT2, ACSL1, IFNGR2, PRKCD, DNAJB12, HLA-B, SHISA5, HLA-C, HLA-F, MR1, CKAP4, PTP4A1, TMX4, POR, RER1, NPC2, TMBIM6, FKBP9, ITGA5, SQSTM1, PPP1R15A, RTN3, GRN, H6PD, NOTCH1, ANP32A, PEF1, MGRN1, MOSPD2, MGST2, PSEN1, CST7, CST3, CLN3, ZDHHC18, APH1B, OS9, RABAC1…	1.46728	0.33925	0.00845397	0.00756057
Parkinson	Up	Component Cellular	GO:0032010~phagolysosome	4	0.408163	0.000838109	NCF1, NCF2, NCF4, ADAM8	17.8331	0.412327	0.010613	0.00949146
Parkinson	Up	Component Cellular	GO:0030139~endocytic vesicle	11	1.12245	0.000853729	ABCA1, RAB5B, RAB24, DYSF, LPAR2, HCLS1, FLOT2, RIN3, ARRB2, RAB11FIP4, IGF2R	3.60595	0.418122	0.010613	0.00949146
Parkinson	Up	Component Cellular	GO:0030426~growth cone	16	1.63265	0.00125108	FKBP15, TSHZ3, MYO5A, KATNB1, IQGAP1, PSEN1, SSH1, SETX, PREX1, CYTH2, FXR2, BASP1, CFL1, ORAI2, PTK2B, CDK5R1	2.60337	0.547823	0.0152536	0.0136416
Parkinson	Up	Component Cellular	GO:0030133~transport vesicle	13	1.32653	0.0015655	YIPF1, YIPF3, RAB1B, LAPTM5, IGF2R, TGOLN2, HCK, APH1B, CRISPLD2, PLIN3, CD59, COPG1, COPE	2.92715	0.629649	0.0187269	0.0167479
Parkinson	Up	Component Cellular	GO:0032587~ruffle membrane	13	1.32653	0.00202528	SH2D3C, PLEK, BMX, AIF1, FGR, PAK1, PSD4, ERBB2, CFL1, PDE4A, LCP1, ITGA5, TLN1	2.84106	0.723441	0.0237783	0.0212654
Parkinson	Up	Component Cellular	GO:0001931~uropod	5	0.510204	0.00207026	PSTPIP1, SELPLG, MYH9, MSN, FLOT2	8.5736	0.731231	0.0238644	0.0213425
Parkinson	Up	Component Cellular	GO:0012505~endomembrane system	17	1.73469	0.00257228	RAB5B, APLP2, RAB1B, MOSPD2, STX11, STX10, RAB43, RNF145, TMX4, RAB31, ABHD16A, APMAP, CDC42EP4, RAB24, CDC42EP2, TMCC3, STX5	2.33922	0.804643	0.029113	0.0260364
Parkinson	Up	Component Cellular	GO:0030864~cortical actin cytoskeleton	10	1.02041	0.00261742	GSN, DBNL, WDR1, ACTN1, COTL1, HCLS1, FLOT2, ACTN4, IQGAP1, CORO1A	3.37748	0.810168	0.029113	0.0260364
Parkinson	Up	Component Cellular	GO:0005938~cell cortex	17	1.73469	0.0034851	DBNL, PXN, AGTRAP, MYO9B, IQGAP1, PSEN1, CORO1A, MKLN1, FMNL1, MARCKS, ITCH, TRAF6, INSC, PTK2B, AKT1, GRB2, PFN1	2.26918	0.890673	0.0380958	0.0340699
Parkinson	Up	Component Cellular	GO:0008180~COP9 signalosome	8	0.816327	0.0036321	FGR, BASP1, HSPA6, MYH9, SLA, GRB2, CSK, HSPA1A	3.96291	0.900435	0.0390296	0.0349051
Parkinson	Up	Component Cellular	GO:0001772~immunological synapse	8	0.816327	0.00412162	VAV3, SNX27, PRF1, MYH9, GZMB, CORO1A, HAVCR2, ICAM1	3.87676	0.927089	0.0435518	0.0389493
Parkinson	Up	Component Cellular	GO:0030054~cell junction	18	1.83673	0.00454068	IFITM2, WDR1, MAP1S, ACTN1, ACTN4, PSEN1, F11R, IFI30, GTF2F1, PRKCZ, CEACAM1, BASP1, EPB41L3, NEU1, NHS, CTNNA1, PAK6, LCP1	2.14569	0.944165	0.0471658	0.0421814
Parkinson	Up	Component Cellular	GO:0012507~ER to Golgi transport vesicle membrane	9	0.918367	0.00461243	CD74, PEF1, HLA-B, HLA-C, STX5, CD59, HLA-F, HLA-G, HLA-E	3.40038	0.946659	0.0471658	0.0421814
Parkinson	Up	Component Cellular	GO:0031410~cytoplasmic vesicle	25	2.55102	0.00533424	WIPF1, DYSF, DENND3, ARRB2, CST7, TP53INP2, ARHGDIB, ERBB2, FLOT2, KIF1B, TRIM21, SBF2, KIAA0319L, CMTM3, DAPK2, RHOG, RNASE6, LAPTM5, ITCH, ARHGAP30, FES, RIN3, ITGA5, RGL4, SQSTM1	1.83317	0.966324	0.0536811	0.0480082
Parkinson	Up	Component Cellular	GO:0098857~membrane microdomain	3	0.306122	0.00583892	PTPRC, LAMP2, BEST1	22.2914	0.975589	0.0578418	0.0517292
Parkinson	Up	Component Cellular	GO:0001725~stress fiber	11	1.12245	0.00643995	TPM3, ACTN1, PXN, ZYX, MYH9, ILK, LCP1, ACTN4, PRKCZ, SH2B2, PDLIM7	2.75511	0.983363	0.0628142	0.0561761
Parkinson	Up	Component Cellular	GO:0031143~pseudopodium	5	0.510204	0.00741101	ACTN1, MAPK1, MSN, ACTN4, RAF1	6.19204	0.99105	0.0704076	0.062967
Parkinson	Up	Component Cellular	GO:0001891~phagocytic cup	6	0.612245	0.00744055	RAB31, LCP1, CLEC4E, AIF1, TLR4, CORO1A	4.77672	0.991217	0.0704076	0.062967
Parkinson	Up	Component Cellular	GO:0005667~transcription regulator complex	21	2.14286	0.00762668	IVNS1ABP, NCOA1, TLE3, CEBPA, CREBBP, SPI1, JUND, PRKDC, LMO4, SNAI3, STAT3, ZNF20, PBX2, PBXIP1, RELA, DHRS7B, RARA, HCLS1, JUNB, SOX4, RCOR1	1.90292	0.992202	0.0711076	0.0635931
Parkinson	Up	Component Cellular	GO:0031594~neuromuscular junction	11	1.12245	0.00810443	PSTPIP1, FCHSD2, SYNGR2, FES, DNAJC5, ERBB2, MYH9, PSEN1, PRKACA, CDK5R1, DLGAP4	2.66527	0.994253	0.0744668	0.0665973
Parkinson	Up	Component Cellular	GO:0005776~autophagosome	10	1.02041	0.00870453	CLN3, GABARAPL1, TP53INP2, RAB24, TBC1D14, ULK1, WDFY3, ATG13, TRIM21, SQSTM1	2.82169	0.996085	0.0788382	0.0705067
Parkinson	Up	Component Cellular	GO:0005576~extracellular region	117	11.9388	0.0101863	FCN1, GHDC, CDA, NRROS, CSF3R, SIRPD, PRF1, IFI30, CXCL16, PYCARD, POTEKP, COTL1, ROPN1L, CAPN1, PGLYRP1, PTGDS, GYG1, ARSA, IL4R, ACTN1, IL1R2, PRKCD, RNASE6, ACTN4, OSCAR, SPINT1, SLPI, CRISPLD2, NINJ1, S100A6, PLBD1, PADI2, S100A4, TLN1, S100A9, KPNB1, CFD, NOTCH1, STXBP2, CFP, PSAP, NEU1, PI3, CD14, ATG7, S100A11, ARSB, CTSA, TRAPPC1, TGFB1, TNFSF13, HSPA6, RAB27A, TCN1, CD209, HPSE, FERMT3, …	1.24136	0.998483	0.0909589	0.0813466
Parkinson	Up	Component Cellular	GO:0030665~clathrin-coated vesicle membrane	6	0.612245	0.0115196	ATP6V0B, DBNL, ATP6AP1, DENND1A, ATP6V0D1, AP1M1	4.31446	0.999355	0.101437	0.0907172
Parkinson	Up	Component Cellular	GO:0005789~endoplasmic reticulum membrane	70	7.14286	0.0126363	NRROS, RNF19B, PLOD1, PHTF1, PIGX, SPTLC2, SEC61B, PTGDS, ABCD1, PSENEN, ELOVL1, PCYT1A, DGAT2, ATP6AP1, DGAT1, ACSL1, IFNGR2, DNAJB12, RHOG, HLA-B, SHISA5, PLAUR, AGTRAP, CYBA, ATG13, MR1, CKAP4, TMX4, POR, ULK1, TMBIM6, TKT, ABCG1, PPP1R15A, RTN3, CANT1, NOTCH1, RAB1B, MOSPD2, MGST2, PSEN1, CLN3, APH1B, OS9, DHRS7B, STX5, CD59, PDZD8, ABCA1, SLC35A2, OSBPL5, GALNT2, RHBDD2, MBOAT7, CYP4F2, EPHX…	1.33026	0.999685	0.109745	0.0981474
Parkinson	Up	Component Cellular	GO:0030496~midbody	17	1.73469	0.0128422	SVIL, RALB, GDI1, USP10, KATNB1, KLHDC8B, VPS37B, IQGAP1, SSH1, GNAI2, PSRC1, KIF13A, BCL3, TACC1, RAB11FIP4, RAB8A, ANAPC2	1.97371	0.999724	0.110027	0.0983994
Parkinson	Up	Component Cellular	GO:0030904~retromer complex	5	0.510204	0.0130318	SNX1, SNX27, DENND5A, TRIM27, RAB7A	5.30747	0.999756	0.110162	0.0985201
Parkinson	Up	Component Cellular	GO:0045121~membrane raft	18	1.83673	0.0143705	ABCA1, KCNE3, NFAM1, GAB2, PSEN1, TNFRSF1B, SLC9A1, ICAM1, TNFRSF1A, LAT2, CLN3, PTPRC, INPP5D, P2RX1, EFHD2, CD14, HPSE, CTSD	1.90163	0.999897	0.119881	0.107212
Parkinson	Up	Component Cellular	GO:0019897~extrinsic component of plasma membrane	4	0.408163	0.0145659	USP10, TYK2, NOD2, MYD88	7.43045	0.999909	0.119932	0.107258
Parkinson	Up	Component Cellular	GO:0033116~endoplasmic reticulum-Golgi intermediate compartment membrane	10	1.02041	0.0147728	PRRG4, SERPINA1, ATP6AP1, RAB1B, STX5, MGAT1, CD59, CSNK1D, CTSC, YIF1B	2.59202	0.99992	0.120076	0.107387
Parkinson	Up	Component Cellular	GO:0034045~phagophore assembly site membrane	5	0.510204	0.0179661	RAB1B, ATG2A, ULK1, ATG13, RAB7A	4.84595	0.99999	0.144183	0.128946
Parkinson	Up	Component Cellular	GO:0097013~phagocytic vesicle lumen	3	0.306122	0.0183263	GNLY, HGS, PGLYRP1	13.3748	0.999992	0.14522	0.129874
Parkinson	Up	Component Cellular	GO:0098553~lumenal side of endoplasmic reticulum membrane	6	0.612245	0.0190115	CD74, HLA-B, HLA-C, HLA-F, HLA-G, HLA-E	3.82138	0.999995	0.14522	0.129874
Parkinson	Up	Component Cellular	GO:0016235~aggresome	6	0.612245	0.0190115	FGR, SLC2A14, SLC2A3, PSEN1, SQSTM1, HSPA1A	3.82138	0.999995	0.14522	0.129874
Parkinson	Up	Component Cellular	GO:0031234~extrinsic component of cytoplasmic side of plasma membrane	6	0.612245	0.0190115	FGR, HCK, TRAF6, TYK2, MYD88, TGM3	3.82138	0.999995	0.14522	0.129874
Parkinson	Up	Component Cellular	GO:0015630~microtubule cytoskeleton	17	1.73469	0.0198698	LRRC25, MID1IP1, SRA1, KATNB1, ARPC4, IQGAP1, PSRC1, FES, PPP2R1A, MAP7D1, CDC42EP4, CXCR2, CDC42EP2, MFN2, AKT1, RELL1, ANAPC2	1.87601	0.999997	0.149969	0.134121
Parkinson	Up	Component Cellular	GO:0098978~glutamatergic synapse	30	3.06122	0.0202575	GSK3B, RGS14, LPAR2, ARRB2, PSEN1, CORO1A, PRKCZ, RELA, PPP3R1, SNX27, PPP2R1A, PTK2B, AKT1, FLOT2, PRKACA, PAK2, RAB8A, DLGAP4, KPNA1, DBNL, SEMA4B, ACTN1, OSBPL2, RHOG, AP3D1, DGKZ, BCR, P2RX1, ITGA5, PFN1	1.54801	0.999998	0.151097	0.135129
Parkinson	Up	Component Cellular	GO:0008021~synaptic vesicle	12	1.22449	0.02235	RPH3A, CLN3, CLCN4, RAB40C, IQSEC1, RAB3D, RAB27A, KIF1B, PSEN1, RABAC1, STX11, RAB8A	2.17477	0.999999	0.164766	0.147354
Parkinson	Up	Component Cellular	GO:0005811~lipid droplet	11	1.12245	0.0231072	DGAT2, SYNGR2, RAB40C, TRAF6, OSBPL2, ATG2A, PLIN3, CIDEB, ABHD5, CKAP4, RAB7A	2.27042	1	0.16839	0.150595
Parkinson	Up	Component Cellular	GO:0042587~glycogen granule	3	0.306122	0.0266792	PCYT1A, PPP1R3B, PPP1R3D	11.1457	1	0.19007	0.169983
Parkinson	Up	Component Cellular	GO:0014069~postsynaptic density	19	1.93878	0.0266817	ARF3, RTN3, DBNL, RGS14, IQSEC1, USP10, PTEN, PRKCZ, SLC8A1, BCR, FXR2, SIPA1L1, PTK2B, PAK6, HNRNPH2, PAK2, RAB8A, CDK5R1, KPNA1	1.7358	1	0.19007	0.169983
Parkinson	Up	Component Cellular	GO:0098794~postsynapse	13	1.32653	0.0273097	GSK3B, RHOG, AP3D1, ARRB2, PSEN1, SLC8A1, MKLN1, P2RX5, PPP3R1, FXR2, P2RX1, AKT1, ANAPC2	2.02649	1	0.192381	0.172051
Parkinson	Up	Component Cellular	GO:0030672~synaptic vesicle membrane	12	1.22449	0.0289452	RPH3A, RAB5B, SYNGR2, ATP6AP1, DNAJC5, DYSF, CLTB, KIF1B, MCTP2, ATP6V0D1, STX10, RAB7A	2.08981	1	0.201662	0.180351
Parkinson	Up	Component Cellular	GO:0055037~recycling endosome	13	1.32653	0.0299913	MYO5A, SORL1, CLN3, PSTPIP1, FCHSD2, RAB11FIP1, CLCN4, FES, MIA-RAB4B, VPS53, TBC1D14, ULK1, ABCG1	1.99854	1	0.206679	0.184838
Parkinson	Up	Component Cellular	GO:0032588~trans-Golgi network membrane	11	1.12245	0.0304382	RAB43, CD74, RAB31, SLC9A8, VPS53, KIF13A, LGR6, RAB8A, IGF2R, STX10, AP1M1	2.16995	1	0.207504	0.185575
Parkinson	Up	Component Cellular	GO:0031093~platelet alpha granule lumen	8	0.816327	0.032179	CFD, TGFB1, SERPINA1, ACTN1, ACTN4, TIMP1, ALDOA, FERMT3	2.62251	1	0.217037	0.194101
Parkinson	Up	Component Cellular	GO:0070161~anchoring junction	7	0.714286	0.0330882	DOCK5, FCHSD2, DNMBP, DBNL, ACTN1, ACTN4, HAVCR2	2.88962	1	0.220118	0.196856
Parkinson	Up	Component Cellular	GO:0098793~presynapse	14	1.42857	0.0333302	GSK3B, GIT2, DBNL, ATP6AP1, DENND1A, STXBP2, BRAF, BEST1, DNMBP, FXR2, DNAJC5, PTK2B, YWHAH, CDK5R1	1.90292	1	0.220118	0.196856
Parkinson	Up	Component Cellular	GO:0055038~recycling endosome membrane	11	1.12245	0.0337854	RAB43, CLCN4, SLC31A1, HLA-B, HLA-C, HLA-F, SORL1, HLA-G, RAB11FIP4, RAB8A, HLA-E	2.13222	1	0.220824	0.197488
Parkinson	Up	Component Cellular	GO:0005634~nucleus	303	30.9184	0.0348239	SPI1, PITPNA, ALKBH5, FRAT1, RASSF2, FRAT2, ZMIZ1, PPP2R1A, RPS6KA1, FAM53C, AKT1, FAM53B, TRIM27, PRKACA, TRIM21, JUNB, GLUL, ZNF169, SOX4, MAP1S, PRKCB, DAPK2, ZNF281, PRKCD, CIRBP, RFX2, DNTTIP1, CSNK1D, ACTN4, RRAGD, PADI2, PRKD2, PADI4, MAML3, NUP98, PFN1, TRIB1, ASF1B, DHX8, TSHZ3, ANP32A, PRKDC, FLII, ZNF20, IQGAP1, RPS4Y1, PRKCZ, FXR2, PPP4C, ZBED1, S100A11, N4BP1, STAT5B, CREBBP, PHC2, J…	1.09381	1	0.225289	0.201481
Parkinson	Up	Component Cellular	GO:0030427~site of polarized growth	3	0.306122	0.0362544	DBNL, COTL1, HCLS1	9.55344	1	0.232175	0.207639
Parkinson	Up	Component Cellular	GO:0070765~gamma-secretase complex	3	0.306122	0.0469258	PSENEN, APH1B, PSEN1	8.35926	1	0.294564	0.263435
Parkinson	Up	Component Cellular	GO:0120025~plasma membrane bounded cell projection	3	0.306122	0.0469258	RAB43, MYO7B, IQGAP1	8.35926	1	0.294564	0.263435
Parkinson	Up	Component Cellular	GO:0000407~phagophore assembly site	5	0.510204	0.048253	ATG2A, ULK1, ATG13, ATG7, SQSTM1	3.59538	1	0.299926	0.26823
Parkinson	Up	Component Cellular	GO:0043020~NADPH oxidase complex	4	0.408163	0.0508899	NCF1, NCF2, NCF4, CYBA	4.69292	1	0.313245	0.280141
Parkinson	Up	Component Cellular	GO:0030140~trans-Golgi network transport vesicle	4	0.408163	0.0579417	TGOLN2, RAB27A, RAB8A, IGF2R	4.45827	1	0.353133	0.315814
Parkinson	Up	Component Cellular	GO:0017053~transcription repressor complex	7	0.714286	0.0585972	SPEN, AKIRIN2, JUND, PHF12, ZBTB16, N4BP2L2, RCOR1	2.51677	1	0.353133	0.315814
Parkinson	Up	Component Cellular	GO:0016323~basolateral plasma membrane	19	1.93878	0.0590411	ABCA1, SLC43A2, SLC31A1, AQP9, C5AR1, MSN, IQGAP1, NOD2, BEST1, SLC9A1, SLC6A6, SLC7A7, SLCO3A1, ERBB2, FLOT2, ADAM9, SLC12A6, NAIP, SLC16A5	1.57448	1	0.353133	0.315814
Parkinson	Up	Component Cellular	GO:0014704~intercalated disc	6	0.612245	0.0626692	PAK1, SLC31A1, CTNNA1, SLC8A1, SLC9A1, YWHAH	2.78642	1	0.37133	0.332088
Parkinson	Up	Component Cellular	GO:0005791~rough endoplasmic reticulum	5	0.510204	0.0641038	PKM, CA4, PSEN1, PTGDS, CKAP4	3.27814	1	0.374221	0.334674
Parkinson	Up	Component Cellular	GO:0005912~adherens junction	15	1.53061	0.0643376	NOTCH1, NEXN, MSN, SMAD7, CYTH2, CEACAM1, CDC42EP4, ZYX, CTNNA1, FLOT2, MYH9, TLN1, S100A11, PDLIM7, TJP2	1.68025	1	0.374221	0.334674
Parkinson	Up	Component Cellular	GO:0005793~endoplasmic reticulum-Golgi intermediate compartment	8	0.816327	0.0707944	RER1, RAB37, ANPEP, CA4, COPG1, UGGT1, SCYL1, YIF1B	2.20162	1	0.395396	0.353611
Parkinson	Up	Component Cellular	GO:0005802~trans-Golgi network	15	1.53061	0.0708913	GRN, YIPF1, CHST7, GPR108, CLTB, ARAP1, SORL1, IGF2R, STX10, TGOLN2, CLN3, LAMP2, CA4, DENND5A, CHST2	1.6553	1	0.395396	0.353611
Parkinson	Up	Component Cellular	GO:0033179~proton-transporting V-type ATPase, V0 domain	3	0.306122	0.0710964	ATP6V0B, TCIRG1, ATP6V0D1	6.68741	1	0.395396	0.353611
Parkinson	Up	Component Cellular	GO:0032593~insulin-responsive compartment	3	0.306122	0.0710964	RAB43, MIA-RAB4B, MYO5A	6.68741	1	0.395396	0.353611
Parkinson	Up	Component Cellular	GO:0000220~vacuolar proton-transporting V-type ATPase, V0 domain	3	0.306122	0.0710964	ATP6V0B, TCIRG1, ATP6V0D1	6.68741	1	0.395396	0.353611
Parkinson	Up	Component Cellular	GO:0031902~late endosome membrane	12	1.22449	0.0745426	IFITM3, CLN3, YIPF1, IFITM2, CLCN4, SLC31A1, SLC11A1, LAMP2, VPS37B, MR1, RHOB, RAB7A	1.78331	1	0.410957	0.367528
Parkinson	Up	Component Cellular	GO:0001650~fibrillar center	12	1.22449	0.0801658	MBD6, AKNA, KDM5D, TXNRD1, NFIC, KIT, UBTF, SPATA2, PAK6, MLLT1, TRIM27, SMAD7	1.75984	1	0.438148	0.391845
Parkinson	Up	Component Cellular	GO:0005795~Golgi stack	5	0.510204	0.0823372	NSFL1C, CLN3, DNMBP, GALNT2, SULF2	3.01235	1	0.438527	0.392185
Parkinson	Up	Component Cellular	GO:0005819~spindle	12	1.22449	0.083074	PTP4A1, PSRC1, RGS14, MAP1S, LIMK2, MAP7D1, MYH9, MAPK1, KATNB1, AKT1, CSNK1D, RAB11FIP4	1.74834	1	0.438527	0.392185
Parkinson	Up	Component Cellular	GO:1905370~serine-type endopeptidase complex	3	0.306122	0.0843854	FCN1, THBD, PLAUR	6.07946	1	0.438527	0.392185
Parkinson	Up	Component Cellular	GO:0005641~nuclear envelope lumen	3	0.306122	0.0843854	ALOX5, SORL1, IGF2R	6.07946	1	0.438527	0.392185
Parkinson	Up	Component Cellular	GO:0044754~autolysosome	3	0.306122	0.0843854	CLN3, LAMP2, SQSTM1	6.07946	1	0.438527	0.392185
Parkinson	Up	Component Cellular	GO:0033106~cis-Golgi network membrane	3	0.306122	0.0843854	GPR108, HLA-G, PHTF1	6.07946	1	0.438527	0.392185
Parkinson	Up	Component Cellular	GO:0030424~axon	24	2.44898	0.0868165	NECAB2, GSK3B, TGFB1, GDI1, SH2D3C, NEXN, IQGAP1, PSEN1, TPGS1, CORO1A, TANC2, SLC8A1, BCR, SETX, POTEKP, PAK1, NCAM1, RIN3, KIF1B, ULK1, WDFY3, SLC12A6, SBF2, CDK5R1	1.40788	1	0.440877	0.394286
Parkinson	Up	Component Cellular	GO:1990647~C/EBP complex	2	0.204082	0.087619	CEBPA, CEBPB	22.2914	1	0.440877	0.394286
Parkinson	Up	Component Cellular	GO:0032398~MHC class Ib protein complex	2	0.204082	0.087619	HLA-F, HLA-E	22.2914	1	0.440877	0.394286
Parkinson	Up	Component Cellular	GO:1904856~cytolytic granule lumen	2	0.204082	0.087619	PRF1, GZMB	22.2914	1	0.440877	0.394286
Parkinson	Up	Component Cellular	GO:0000164~protein phosphatase type 1 complex	3	0.306122	0.0983493	PPP1R15A, PPP1R3B, PPP1R3D	5.57284	1	0.490972	0.439087
Parkinson	Up	Molecular Function	GO:0005515~protein binding	747	76.2245	7.55646e-24	CDA, CHIC2, SPI1, WIPF1, WIPF2, F11R, PREX1, PPP4R1, AKT1, ROPN1L, PRKACA, JUNB, ZNF169, NUP214, GABARAPL1, PRKCB, MAP1S, DAPK2, ZNF281, PRKCD, HPCAL1, DNTTIP1, RFX2, MCEMP1, GTPBP1, ATG13, SYTL3, BCR, DAAM2, HECW2, AKIP1, ORAI3, ORAI2, PRKD2, PADI4, MAML3, RBCK1, NUP98, ASF1B, MTMR3, NLRX1, PRKDC, FLII, FPR1, ZNF20, IQGAP1, CFP, PRKCZ, DEDD2, SULT1A1, PPP3R1, PPP4C, EPB41L3, CHST15, ZBTB7B, KIAA…	1.21967	9.0602e-21	9.0602e-21	8.85617e-21
Parkinson	Up	Molecular Function	GO:0031267~small GTPase binding	41	4.18367	2.67534e-09	DOCK5, GDI1, NCF2, DENND1A, ARHGAP1, WAS, IQGAP1, RPH3A, FGD4, PAK1, RAB11FIP1, TMEM127, XPO6, ARHGDIB, XPO5, DENND5A, PAK2, RAB11FIP4, RAB8A, ABCA1, PLEKHG3, GIT2, RALBP1, YIPF1, ATP6AP1, MYO5A, MYO9B, SORL1, SYTL3, FMNL1, DAAM2, RILPL1, CDC42EP4, CDC42EP2, RIN3, ULK1, RAF1, PFN1, MAP3K11, KPNB1, RAB7A	2.90405	3.20772e-06	1.60386e-06	1.56775e-06
Parkinson	Up	Molecular Function	GO:0003779~actin binding	39	3.97959	1.41845e-08	FKBP15, WIPF1, FLII, WIPF2, WAS, LSP1, NOD2, PPP1R18, CORO1A, FGD4, EPB41L3, ENC1, COTL1, PDLIM7, YWHAH, PLEKHG3, VASP, GSN, DBNL, MAP1S, MYO7B, MYO5A, MICAL2, MSN, MYO9B, ACTN4, SSH2, SSH1, CEACAM1, PARVG, DAAM2, MSRB2, MYH9, S100A4, LCP1, PFN1, ALDOA, MYO1F, MSRB1	2.82976	1.70071e-05	5.66909e-06	5.54143e-06
Parkinson	Up	Molecular Function	GO:0042803~protein homodimerization activity	70	7.14286	1.5957e-07	CDA, CPQ, PLEK, ECE1, F11R, PYCARD, TRIM8, STK10, GLIPR2, AKT1, NUDT16, IKBKG, GYG1, TRIM21, ABCD1, ZHX2, G6PD, PCYT1A, FCER1G, DGAT2, TPI1, SLC11A1, ACTN1, DNTTIP1, ACTN4, HLA-G, RNF40, TPST1, CEACAM1, TYROBP, PKM, ACOX1, KIT, S100A6, MYH9, PADI2, TKT, ABCG1, JDP2, CEBPA, CSF1R, CEBPB, PDXK, CANT1, STK4, CST7, CORO1A, RELA, SNX1, FXR2, NACC2, PSAP, BCL2L2-PABPN1, ZBTB7B, ATG7, CAMK2G, S100A11, R…	1.94359	0.000191306	4.78311e-05	4.6754e-05
Parkinson	Up	Molecular Function	GO:0051015~actin filament binding	32	3.26531	3.96573e-07	WDR1, FLII, NEXN, IQGAP1, AIF1, CORO1A, LIMD2, PSTPIP1, CLMN, CFL1, CTNNA1, COTL1, SVIL, GSN, DBNL, TPM3, MAP1S, ACTN1, MYO7B, MYO5A, MYO9B, ARPC4, ACTN4, FMNL1, MARCKS, MYH9, HCLS1, LCP1, TLN1, MYO1F, GAS7, CDK5R1	2.8117	0.000475378	9.50982e-05	9.29567e-05
Parkinson	Up	Molecular Function	GO:0004674~protein serine/threonine kinase activity	43	4.38776	5.0576e-07	GSK3B, PRKDC, MAST3, ILK, STK4, PRKCZ, PIK3CG, STK3, CAMKK2, STK10, PAK1, PRKY, MKNK1, PHKG2, RPS6KA1, MKNK2, AKT1, MAPK1, PAK6, PDK3, PRKACA, PAK2, MAP3K3, SYK, PRKCB, LIMK2, DAPK2, PRKCD, BRAF, CSNK1D, VRK3, SRPK1, CDK9, BCR, BCKDK, MAPKAPK3, MAPKAPK2, SIK3, PRKD2, ULK1, RAF1, MAP3K11, STK40	2.34408	0.000606222	0.000101068	9.87918e-05
Parkinson	Up	Molecular Function	GO:0019899~enzyme binding	41	4.18367	1.65773e-06	NOTCH1, PRKDC, PTEN, ARRB2, BRCA1, NOD2, N4BP2L2, RELA, PYCARD, PREX1, PHKG2, LAMP2, COTL1, AKT1, ABCD1, YWHAH, PSENEN, AKIRIN2, TGFB1, JUND, CBX4, PRKCD, HSPA6, TFEB, PLAUR, MSN, UBE4B, ARPC4, IGF2R, TSPAN14, SLPI, NPC2, ALOX5AP, RARA, ACIN1, TMBIM6, RAF1, SQSTM1, RCOR1, KPNB1, HSPA1A	2.29514	0.00198564	0.000283945	0.000277551
Parkinson	Up	Molecular Function	GO:0106310~protein serine kinase activity	40	4.08163	2.78314e-06	GSK3B, PRKDC, MAST3, ILK, STK4, PRKCZ, PIK3CG, STK3, CAMKK2, STK10, PAK1, PRKY, MKNK1, RPS6KA1, MKNK2, AKT1, MAPK1, PAK6, PRKACA, PAK2, CAMK2G, MAP3K3, PRKCB, LIMK2, DAPK2, PRKCD, BRAF, CSNK1D, SRPK1, CDK9, BCR, BCKDK, MAPKAPK3, MAPKAPK2, SIK3, PRKD2, ULK1, RAF1, MAP3K11, STK40	2.27586	0.00333143	0.000417123	0.00040773
Parkinson	Up	Molecular Function	GO:0042802~identical protein binding	125	12.7551	3.95616e-06	CDA, PRF1, BEST1, PYCARD, STK10, AKT1, ROPN1L, NUDT16, TRIM27, TRIM21, SBF2, GLUL, G6PD, DGAT1, MAP1S, DAPK2, APLP2, MCEMP1, HLA-G, TYROBP, DPEP2, S100A4, ULK1, PADI4, RBCK1, RAF1, SQSTM1, NECAB2, NOTCH1, DHX8, PEF1, BRI3, MGST2, STK4, KIR2DL3, ADIPOR2, STK3, SLC9A1, SNX1, FXR2, ATXN1, PSAP, CD300LB, ZBED1, CD300LF, AKIRIN2, STAT5B, PHC2, TGFB1, TNFSF14, ZBTB16, CIDEB, BRAF, NMRAL1, IGF2R, SETX, …	1.49857	0.00473221	0.000527048	0.000515179
Parkinson	Up	Molecular Function	GO:0005096~GTPase activator activity	32	3.26531	2.05218e-05	ARHGAP9, DOCK5, RGS14, GDI1, ARHGAP1, IQGAP1, NOD2, SIPA1L2, PREX1, RGS2, RGS3, SIPA1L1, ARHGDIB, TBC1D14, TBC1D10B, VAV3, ARHGEF11, GIT2, RALBP1, RALGAPA2, TBC1D8, ARAP3, MYO9B, ARAP1, GMIP, ARHGAP26, BCR, ARHGAP30, CDC42EP2, RIN3, SMAP2, SIPA1	2.32998	0.0243056	0.00246056	0.00240516
Parkinson	Up	Molecular Function	GO:0032396~inhibitory MHC class I receptor activity	7	0.714286	2.58295e-05	LILRA6, LILRB1, LILRB2, LILRA1, LILRB3, LILRA2, LILRA5	10.4121	0.0304953	0.00281541	0.00275201
Parkinson	Up	Molecular Function	GO:0004672~protein kinase activity	31	3.16327	2.81816e-05	GSK3B, PRKDC, STK4, PRKCZ, PIK3CG, STK3, PAK1, RASSF2, MKNK1, ERBB2, PDK4, AKT1, PDK3, PRKACA, PAK2, CAMK2G, SCYL1, MAP3K3, SYK, PRKCD, BRAF, CSNK1D, SRPK1, CDK9, PEAK1, MAPKAPK2, PRKD2, RAF1, TRIB1, MAP3K11, CDK5R1	2.3305	0.0332257	0.00281581	0.0027524
Parkinson	Up	Molecular Function	GO:0017124~SH3 domain binding	19	1.93878	3.21652e-05	VASP, NCF1, WIPF1, DENND1A, ARHGAP1, WAS, CYBA, QKI, ADAM19, SH3BP5L, INPP5D, SH3BP2, ELMO1, ADAM9, HCLS1, SIRPA, GRB2, ZNF106, PTPN6	3.14015	0.0378324	0.00296662	0.00289981
Parkinson	Up	Molecular Function	GO:0004713~protein tyrosine kinase activity	17	1.73469	3.46893e-05	CSF1R, SYK, BRAF, TYK2, BMX, CAMKK2, BCR, FGR, HCK, PKM, FES, KIT, ERBB2, PTK2B, CSK, MAP3K11, SCYL1	3.40395	0.04074	0.00297089	0.00290399
Parkinson	Up	Molecular Function	GO:0001784~phosphotyrosine residue binding	12	1.22449	4.19028e-05	FGR, HCK, SYK, SH3BP2, SH2D3C, SLA, MAPK1, PTPN6, GRB2, CSK, PFN1, VAV1	4.62759	0.0490012	0.00334943	0.003274
Parkinson	Up	Molecular Function	GO:0019904~protein domain specific binding	26	2.65306	4.63682e-05	ARF3, CITED2, PRKDC, IQGAP1, PPP3R1, BASP1, LAMP2, INSC, IKBKG, PRKACA, YWHAH, DBNL, ZBTB16, PLAUR, RAB27A, GTF2F1, ETV6, HGS, BHLHE40, TADA3, RARA, DPEP2, MYH9, GRB2, KPNB1, TJP2	2.49506	0.0540795	0.00347471	0.00339647
Parkinson	Up	Molecular Function	GO:0005524~ATP binding	108	11.0204	6.09269e-05	DGKG, POTEKP, STK10, RPS6KA1, PDK4, PDK3, AKT1, PRKACA, GLUL, RALBP1, ENTPD1, ACSL1, PRKCB, DAPK2, PRKCD, MYO7B, CSNK1D, VRK3, DGKZ, BCR, MAPKAPK3, MAPKAPK2, SIK3, PRKD2, ULK1, RAF1, DGKK, TRIB1, NAIP, ABCG1, PFKFB2, CSF1R, PFKFB4, NLRX1, DHX8, PRKDC, STK4, PRKCZ, STK3, HELZ2, DHX34, NADK, ABCA1, HSPA6, MYO5A, BRAF, BMX, SRPK1, CDK9, SETX, FES, MAP3K11, UBE2M, DDX3Y, GSK3B, MAST3, ILK, PYGL, HK2,…	1.45945	0.070449	0.00429714	0.00420037
Parkinson	Up	Molecular Function	GO:0005516~calmodulin binding	25	2.55102	0.000107486	IQGAP1, SLC8A1, CAMSAP1, SLC9A1, CAMKK2, PPP3R1, RGS2, BASP1, MKNK1, PHKG2, RPS6KA1, MKNK2, AKT1, MBP, CAMK2G, PCYT1A, DAPK2, MYO5A, MYO9B, MARCKS, CEACAM1, MAPKAPK3, MAPKAPK2, MYH9, MYO1F	2.42141	0.120923	0.00715978	0.00699855
Parkinson	Up	Molecular Function	GO:0032393~MHC class I receptor activity	5	0.510204	0.000163891	KIR3DS1, KIR2DS2, KLRF1, LILRB1, MR1	14.8744	0.178416	0.0100969	0.00986952
Parkinson	Up	Molecular Function	GO:0004683~calmodulin-dependent protein kinase activity	8	0.816327	0.000168422	MAPKAPK3, MKNK1, RPS6KA1, MKNK2, MAPKAPK2, PTK2B, CAMK2G, CAMKK2	6.40744	0.182868	0.0100969	0.00986952
Parkinson	Up	Molecular Function	GO:0004888~transmembrane signaling receptor activity	22	2.2449	0.000178762	NOTCH1, KIR2DS2, CD300A, KIR2DS3, NFAM1, KIR2DS5, TNFRSF10C, LILRA1, KIR2DL1, LILRB3, TREM1, SORL1, KIR2DL4, ICAM1, THBD, P2RX5, ERBB2, KLRF1, CD300LB, CD300LF, LGR6, TLR4	2.51721	0.192938	0.0102065	0.00997663
Parkinson	Up	Molecular Function	GO:0031490~chromatin DNA binding	14	1.42857	0.000220845	KDM6B, CEBPA, CREBBP, CEBPB, NOTCH1, NR1H2, STAT3, ACTN4, RELA, TOX4, SBNO2, BCL6, RARA, BAP1	3.38998	0.232658	0.0120361	0.011765
Parkinson	Up	Molecular Function	GO:0004715~non-membrane spanning protein tyrosine kinase activity	10	1.02041	0.000287011	FGR, HCK, SYK, FES, PEAK1, PRKCD, PTK2B, CSK, TYK2, BMX	4.52699	0.291195	0.014962	0.0146251
Parkinson	Up	Molecular Function	GO:0004722~protein serine/threonine phosphatase activity	11	1.12245	0.00039393	BCKDK, PPP6C, MTMR3, PHLPP1, PPP4C, PPM1M, DUSP1, CTDSP1, PPP2R1A, PPP1R3D, PTEN	3.94941	0.376505	0.0196801	0.0192369
Parkinson	Up	Molecular Function	GO:0004878~complement component C5a receptor activity	4	0.408163	0.000424373	C5AR2, C5AR1, C3AR1, LTB4R	20.8242	0.398862	0.0203529	0.0198946
Parkinson	Up	Molecular Function	GO:0005085~guanyl-nucleotide exchange factor activity	25	2.55102	0.000442958	DOCK5, DENND1A, DENND3, RASGRP4, FGD4, PREX1, CYTH2, PSD4, DENND5A, SEC61B, ARHGEF40, SBF2, VAV3, ARHGEF11, PLEKHG3, IQSEC1, SH2D3C, VAV1, BCR, SH3BP5L, DNMBP, ELMO1, RIN3, RGL4, SOS2	2.20595	0.412116	0.0204272	0.0199672
Parkinson	Up	Molecular Function	GO:0005536~D-glucose binding	6	0.612245	0.0005042	SLC2A14, HK3, G6PD, SLC2A3, PYGL, HK2	8.32967	0.453755	0.0223902	0.021886
Parkinson	Up	Molecular Function	GO:0030414~peptidase inhibitor activity	6	0.612245	0.000704561	CST3, SERPINB1, TIMP2, TIMP1, CST7, RENBP	7.80906	0.570471	0.0301703	0.0294909
Parkinson	Up	Molecular Function	GO:0009931~calcium-dependent protein serine/threonine kinase activity	5	0.510204	0.000875538	MAPKAPK3, MKNK1, RPS6KA1, MKNK2, MAPKAPK2	10.4121	0.650142	0.0361989	0.0353838
Parkinson	Up	Molecular Function	GO:0019903~protein phosphatase binding	13	1.32653	0.00109064	CSF1R, MTMR3, MVP, PXN, STAT3, CLEC12B, IQGAP1, GTF2F1, VRK3, CEACAM1, SIRPA, GRB2, CSK	3.04173	0.729746	0.0435893	0.0426077
Parkinson	Up	Molecular Function	GO:0030374~nuclear receptor coactivator activity	10	1.02041	0.00165968	HELZ2, NCOA1, CALCOCO1, ZMIZ1, PRKCB, ACTN1, TADA3, SRA1, TACC1, ACTN4	3.59037	0.863524	0.0641921	0.0627466
Parkinson	Up	Molecular Function	GO:0003924~GTPase activity	31	3.16327	0.00207109	ARF3, RAB5B, RALB, RGS14, RAB3D, RAB1B, GNAI2, RAB43, RGS2, RGS3, RAB40C, GNG5, MTG2, ARHGDIB, RAB24, MFN2, REM2, RAB8A, ARL11, ENTPD1, MX2, RHOG, RAB27A, GTPBP1, RHOB, RAB31, MIA-RAB4B, RAB37, GNB2, RRAGD, RAB7A	1.81334	0.916743	0.0776013	0.0758538
Parkinson	Up	Molecular Function	GO:0043130~ubiquitin binding	13	1.32653	0.0035232	UBXN2B, RNF19B, NOD2, NSFL1C, HGS, TP53INP2, TOM1, WDFY3, RBCK1, JARID2, SQSTM1, RNF185, N4BP1	2.65406	0.985473	0.12801	0.125127
Parkinson	Up	Molecular Function	GO:0003713~transcription coactivator activity	25	2.55102	0.00390993	KMT2D, CALCOCO1, ACSS2, NOTCH1, CITED2, JADE1, SRA1, PBXIP1, BRCA1, TRIM8, ZMIZ1, ZBED1, TRIM27, TRIM21, NCOA1, CREBBP, ACTN4, QKI, ITCH, PKM, BCL3, TADA3, NUP98, MAML3, RBCK1	1.87944	0.990879	0.137883	0.134778
Parkinson	Up	Molecular Function	GO:0030881~beta-2-microglobulin binding	4	0.408163	0.00513834	FCGRT, HLA-F, MR1, HLA-E	10.4121	0.997923	0.176025	0.172061
Parkinson	Up	Molecular Function	GO:0035591~signaling adaptor activity	10	1.02041	0.0055335	SYK, LAMP2, STAT3, WWC3, HCLS1, CSK, IKBKG, SQSTM1, MYD88, SH2B2	3.01799	0.99871	0.184296	0.180146
Parkinson	Up	Molecular Function	GO:0051019~mitogen-activated protein kinase binding	6	0.612245	0.0059883	MAPKAPK3, DUSP1, RPS6KA1, PTAFR, MAPKAPK2, MICAL2	4.9978	0.999255	0.189872	0.185596
Parkinson	Up	Molecular Function	GO:0038023~signaling receptor activity	21	2.14286	0.00601763	CSF3R, NOTCH1, CD93, CD300A, TNFRSF9, PLAUR, KIR2DL1, LILRB3, LILRA2, TREM1, ADIPOR2, KIR2DL3, IGF2R, ICAM1, THBD, ANPEP, TREML2, SQSTM1, TLR4, SIGLEC7, IL18R1	1.94359	0.99928	0.189872	0.185596
Parkinson	Up	Molecular Function	GO:0008289~lipid binding	17	1.73469	0.00824887	DGKG, IQSEC1, STARD10, PITPNA, PTEN, HDLBP, LPAR2, PRAM1, NSFL1C, HCK, CYTH2, FCHSD2, FES, MBP, PDZD8, S1PR4, FERMT3	2.07024	0.999951	0.246058	0.240517
Parkinson	Up	Molecular Function	GO:0031625~ubiquitin protein ligase binding	26	2.65306	0.00840391	GSK3B, RALB, ARRB2, BRCA1, RELA, BAG4, SLC22A18, ZNF746, MFN2, PTK2B, IKBKG, PRKACA, GABARAPL1, TPI1, HSPA6, LAPTM5, TNFRSF1B, RNF40, SMAD7, TMBIM6, LTBR, TRIB1, CACUL1, SQSTM1, HSPA1A, ANAPC2	1.74093	0.99996	0.246058	0.240517
Parkinson	Up	Molecular Function	GO:1990782~protein tyrosine kinase binding	9	0.918367	0.008414	CEACAM3, CEACAM1, CEACAM4, CASS4, CEACAM21, SIRPA, CSK, RAB8A, TJP2	3.07242	0.99996	0.246058	0.240517
Parkinson	Up	Molecular Function	GO:0016301~kinase activity	19	1.93878	0.0104758	GSK3B, GIT2, SYK, PNKP, PLAUR, VRK3, DGKZ, PIK3CG, CDK9, BCKDK, FGR, PKM, HGS, ERBB2, AKT1, IKBKG, PAK2, MAP3K11, CDK5R1	1.92068	0.999997	0.29906	0.292326
Parkinson	Up	Molecular Function	GO:0035091~phosphatidylinositol binding	12	1.22449	0.0119488	SNX1, PLEKHF1, NCF1, SNX27, FES, HGS, PHF12, NCF4, PITPNA, TOM1, TLN1, SBF2	2.3799	0.999999	0.333176	0.325673
Parkinson	Up	Molecular Function	GO:0005547~phosphatidylinositol-3,4,5-trisphosphate binding	7	0.714286	0.0128218	ARHGAP9, FCHSD2, ARAP3, AKT1, GAB2, ARAP1, IQGAP1	3.55535	1	0.349395	0.341527
Parkinson	Up	Molecular Function	GO:0000976~transcription cis-regulatory region binding	21	2.14286	0.0141553	KMT2D, CEBPA, CALCOCO1, CEBPB, SPI1, JUND, NFYA, CBX4, NFYC, ZNF281, ZBTB48, STAT3, TFE3, TFEB, BRCA1, RELA, BASP1, IRF1, IRF2, ZNF746, SOX4	1.79224	1	0.366547	0.358292
Parkinson	Up	Molecular Function	GO:0019902~phosphatase binding	8	0.816327	0.0141796	PPP3R1, SYK, ELL, MAPK1, TRPC4AP, SBF2, PPP1R18, CTSC	3.08506	1	0.366547	0.358292
Parkinson	Up	Molecular Function	GO:0042169~SH2 domain binding	7	0.714286	0.0143684	LAT2, SYK, KIT, PTPN6, LILRB1, SQSTM1, SH2B2	3.47069	1	0.366547	0.358292
Parkinson	Up	Molecular Function	GO:0043325~phosphatidylinositol-3,4-bisphosphate binding	6	0.612245	0.0151174	FCHSD2, NCF1, PLEK, ARAP3, AKT1, GAB2	4.03048	1	0.377621	0.369117
Parkinson	Up	Molecular Function	GO:0032452~histone demethylase activity	5	0.510204	0.0163869	KDM6B, KDM5B, KDM4B, KDM5D, KDM1B	4.95813	1	0.400977	0.391947
Parkinson	Up	Molecular Function	GO:0017166~vinculin binding	4	0.408163	0.0174846	ACTN1, PXN, CTNNA1, TLN1	6.94139	1	0.419281	0.409839
Parkinson	Up	Molecular Function	GO:0019901~protein kinase binding	36	3.67347	0.0178572	PFKFB2, PPP1R15A, GSK3B, RGS14, MVP, WAS, ILK, IQGAP1, NOD2, PRKCZ, PRAM1, RELA, POTEKP, AKT1, TBC1D14, SLC12A6, PRKACA, PAK2, TRIM21, SYK, PRKCD, STAT3, RHOG, MSN, ATG13, RHOB, CDK9, FGR, PTPRC, HCLS1, GRB2, PTPN6, CACUL1, SQSTM1, TRIM34, CDK5R1	1.49337	1	0.419818	0.410364
Parkinson	Up	Molecular Function	GO:0003714~transcription corepressor activity	18	1.83673	0.0201425	SPEN, KDM5B, TLE3, ASAH1, CREBBP, CBX4, CITED2, LMO4, PHF12, PBXIP1, N4BP2L2, IRF2BPL, SMAD7, BASP1, DHRS7B, BCL3, RCOR1, HSPA1A	1.82846	1	0.463053	0.452625
Parkinson	Up	Molecular Function	GO:0004185~serine-type carboxypeptidase activity	3	0.306122	0.020864	CTSA, SCPEP1, CPD	12.4945	1	0.463053	0.452625
Parkinson	Up	Molecular Function	GO:0004740~pyruvate dehydrogenase (acetyl-transferring) kinase activity	3	0.306122	0.020864	BCKDK, PDK4, PDK3	12.4945	1	0.463053	0.452625
Parkinson	Up	Molecular Function	GO:0005154~epidermal growth factor receptor binding	7	0.714286	0.0218496	VAV3, FGR, SNX1, SLA, GRB2, CSK, ITGA5	3.16889	1	0.463053	0.452625
Parkinson	Up	Molecular Function	GO:0043560~insulin receptor substrate binding	4	0.408163	0.0219332	ZNF592, PRKCD, GRB2, PRKCZ	6.40744	1	0.463053	0.452625
Parkinson	Up	Molecular Function	GO:0016746~acyltransferase activity	6	0.612245	0.0220134	HGSNAT, CPT2, DGAT1, BRCA1, GGT1, TGM3	3.67485	1	0.463053	0.452625
Parkinson	Up	Molecular Function	GO:0017018~myosin phosphatase activity	10	1.02041	0.0234752	PPP6C, PHLPP1, PPP4C, PPM1M, DUSP1, CTDSP1, PTEN, SSH2, CPPED1, SSH1	2.39358	1	0.485289	0.474361
Parkinson	Up	Molecular Function	GO:0003824~catalytic activity	7	0.714286	0.0240644	EEPD1, HAL, MGAM, MAN2A2, GMPR2, ITPK1, TGM3	3.10147	1	0.48619	0.475241
Parkinson	Up	Molecular Function	GO:0005509~calcium ion binding	49	5	0.0243298	DGKG, PRF1, DYSF, SLC8A1, RPH3A, THBD, EFHD2, IDS, CAPN1, ME2, TGM3, ARSA, CD93, ACTN1, HPCAL1, ACTN4, S100A6, PADI2, S100A4, ADAM8, PADI4, FKBP9, ITGA5, LCP1, CLEC4E, TKT, MCTP2, MICU1, S100A9, SLC25A13, NECAB2, CANT1, NOTCH1, PEF1, IQGAP1, AIF1, RASGRP4, CAMKK2, PRRG4, PPP3R1, REPS2, S100A11, RAB11FIP4, GSN, EDEM2, BRAF, ZZEF1, SULF2, CDK5R1	1.36781	1	0.48619	0.475241
Parkinson	Up	Molecular Function	GO:0042826~histone deacetylase binding	13	1.32653	0.0249518	CEBPB, SPI1, RELA, BRMS1, SP2, NACC2, TRAF6, BCL3, RARA, ZBTB7B, JDP2, HSPA1A, WDTC1	2.05086	1	0.490446	0.479402
Parkinson	Up	Molecular Function	GO:0002020~protease binding	12	1.22449	0.0263558	PYCARD, CST3, GSK3B, SERPINA1, OS9, KIT, PSAP, TIMP2, FLOT2, MBP, TIMP1, CDK5R1	2.11771	1	0.509688	0.498211
Parkinson	Up	Molecular Function	GO:0120020~cholesterol transfer activity	5	0.510204	0.0297887	ABCA1, NPC2, OSBPL2, TSPO, ABCG1	4.16483	1	0.566932	0.554165
Parkinson	Up	Molecular Function	GO:0001875~lipopolysaccharide immune receptor activity	3	0.306122	0.0303096	PTAFR, CD14, TLR4	10.4121	1	0.567831	0.555044
Parkinson	Up	Molecular Function	GO:0019003~GDP binding	9	0.918367	0.0309565	RAB5B, RAB31, RALB, RAB40C, RRAGD, RAB27A, RAB8A, RHOB, RAB7A	2.43399	1	0.571028	0.558169
Parkinson	Up	Molecular Function	GO:0004065~arylsulfatase activity	4	0.408163	0.0325	GALNS, ARSA, ARSB, SULF2	5.55311	1	0.590416	0.577121
Parkinson	Up	Molecular Function	GO:0005102~signaling receptor binding	27	2.7551	0.0332409	FCN1, SELPLG, ICAM3, ARRB2, TNFSF13B, ERBB2, ABCA1, SYK, TNFSF14, TNFSF13, STAT3, PLAUR, HLA-B, HLA-C, MSN, CNPY3, HLA-F, HLA-G, IL17RA, HLA-E, FGR, HCK, TYROBP, PTPRC, RARA, TLR4, HSPA1A	1.52372	1	0.594864	0.581468
Parkinson	Up	Molecular Function	GO:0008157~protein phosphatase 1 binding	5	0.510204	0.0339091	PPP1R15A, PPP1R3B, PPP1R3D, LILRB1, LILRB2	4.00465	1	0.597898	0.584434
Parkinson	Up	Molecular Function	GO:0023029~MHC class Ib protein binding	3	0.306122	0.0411016	KIR2DS4, LILRB1, LILRB2	8.92464	1	0.696161	0.680484
Parkinson	Up	Molecular Function	GO:0051020~GTPase binding	6	0.612245	0.0412239	GNB2, RRAGD, MYO5A, ULK1, LCP1, RABAC1	3.12362	1	0.696161	0.680484
Parkinson	Up	Molecular Function	GO:0008138~protein tyrosine/serine/threonine phosphatase activity	6	0.612245	0.0412239	PTP4A1, MTMR3, DUSP1, PTEN, SSH2, SSH1	3.12362	1	0.696161	0.680484
Parkinson	Up	Molecular Function	GO:0030695~GTPase regulator activity	4	0.408163	0.0452572	RGS3, WAS, SIRPA, GPSM3	4.8998	1	0.733289	0.716777
Parkinson	Up	Molecular Function	GO:0004697~diacylglycerol-dependent serine/threonine kinase activity	4	0.408163	0.0452572	PRKCB, PRKCD, PRKD2, PRKCZ	4.8998	1	0.733289	0.716777
Parkinson	Up	Molecular Function	GO:0035259~nuclear glucocorticoid receptor binding	4	0.408163	0.0452572	STAT5B, RARA, TACC1, YWHAH	4.8998	1	0.733289	0.716777
Parkinson	Up	Molecular Function	GO:0004725~protein tyrosine phosphatase activity	10	1.02041	0.0480813	PTP4A1, PTPRE, PTP4A3, MTMR3, PTPRC, DUSP1, PTEN, PTPN6, SSH2, SSH1	2.10345	1	0.76866	0.75135
Parkinson	Up	Molecular Function	GO:0001228~DNA-binding transcription activator activity, RNA polymerase II-specific	33	3.36735	0.052256	CSRNP1, CEBPA, CEBPB, NOTCH1, CEBPD, RLF, LITAF, RELA, PLAGL2, ZNF107, ZBED1, ZBTB7B, JUNB, SOX4, ZNF341, STAT5B, JUND, KLF13, NFYC, NR1H2, ZBTB16, STAT3, TFE3, RFX2, PBX2, ETV6, FOSL2, ZNF33A, KLF7, IRF1, NFIC, IRF2, REL	1.39391	1	0.802463	0.784392
Parkinson	Up	Molecular Function	GO:0046965~nuclear retinoid X receptor binding	4	0.408163	0.052431	NCOA1, VDR, NR1H2, TACC1	4.62759	1	0.802463	0.784392
Parkinson	Up	Molecular Function	GO:0031489~myosin V binding	4	0.408163	0.052431	RAB43, RAB3D, RAB27A, RAB8A	4.62759	1	0.802463	0.784392
Parkinson	Up	Molecular Function	GO:0008484~sulfuric ester hydrolase activity	3	0.306122	0.0530893	GALNS, ARSA, ARSB	7.80906	1	0.802463	0.784392
Parkinson	Up	Molecular Function	GO:0140678~molecular function inhibitor activity	5	0.510204	0.0535421	FRAT1, PCYT1A, USP10, PTEN, TIMP2	3.47069	1	0.802463	0.784392
Parkinson	Up	Molecular Function	GO:0043539~protein serine/threonine kinase activator activity	7	0.714286	0.0546541	TGFB1, ACSL1, IQGAP1, STK4, ATG13, CDK5R1, STK3	2.55735	1	0.807301	0.789122
Parkinson	Up	Molecular Function	GO:0045296~cadherin binding	24	2.44898	0.0552116	VASP, DBNL, ARHGAP1, HDLBP, CSNK1D, IQGAP1, PSEN1, F11R, SNX1, PKM, EFHD2, CTNNA1, PLIN3, MYH9, STX5, PAK6, PFN1, ALDOA, TLN1, PAK2, SCYL1, TJP2, HSPA1A, CDK5R1	1.49188	1	0.807301	0.789122
Parkinson	Up	Molecular Function	GO:0140311~protein sequestering activity	5	0.510204	0.0592347	SPI1, SEC14L1, LAPTM5, RBCK1, SQSTM1	3.35874	1	0.855692	0.836422
Parkinson	Up	Molecular Function	GO:0005164~tumor necrosis factor receptor binding	5	0.510204	0.0652357	TNFSF14, TRAF6, TNFSF13, TNFSF12-TNFSF13, TNFSF13B	3.25378	1	0.931161	0.910193
Parkinson	Up	Molecular Function	GO:0060090~molecular adaptor activity	15	1.53061	0.0712575	DRAXIN, SPI1, CIDEB, KIR3DL1, ARRB2, IQGAP1, SLC9A1, TYROBP, RRAGD, WWC3, REPS2, DPEP2, PGLYRP1, MYD88, DLGAP4	1.65271	1	0.996548	0.974107
Parkinson	Up	Molecular Function	GO:0004709~MAP kinase kinase kinase activity	4	0.408163	0.0769434	MAP3K3, BRAF, RAF1, MAP3K11	3.96651	1	0.996548	0.974107
Parkinson	Up	Molecular Function	GO:0042288~MHC class I protein binding	4	0.408163	0.0769434	LILRB1, LILRB2, PILRA, HLA-E	3.96651	1	0.996548	0.974107
Parkinson	Up	Molecular Function	GO:0016176~superoxide-generating NADPH oxidase activator activity	3	0.306122	0.0801055	NCF1, NCF2, NCF4	6.24725	1	0.996548	0.974107
Parkinson	Up	Molecular Function	GO:0043422~protein kinase B binding	3	0.306122	0.0801055	TRAF6, RARA, ARRB2	6.24725	1	0.996548	0.974107
Parkinson	Up	Molecular Function	GO:0050656~3'-phosphoadenosine 5'-phosphosulfate binding	3	0.306122	0.0801055	SULT1A1, CHST15, SULT1A2	6.24725	1	0.996548	0.974107
Parkinson	Up	Molecular Function	GO:0004842~ubiquitin-protein transferase activity	17	1.73469	0.0804166	AREL1, MGRN1, KLHL21, WWP2, BRCA1, RNF40, RNF135, RNF144B, ITCH, RNF169, UBE2R2, TRAF6, TRIM27, RBCK1, RNF130, TRIM21, UBE2M	1.55952	1	0.996548	0.974107
Parkinson	Up	Molecular Function	GO:0001618~virus receptor activity	8	0.816327	0.0889067	SELPLG, CD209, ANPEP, NCAM1, ITGA5, F11R, HSPA1A, ICAM1	2.08242	1	0.996548	0.974107
Parkinson	Up	Molecular Function	GO:0005178~integrin binding	13	1.32653	0.089978	ITGAM, SYK, ACTN1, ICAM3, ACTN4, F11R, ICAM1, ADAM9, MYH9, LCP1, ITGA5, TLN1, FERMT3	1.67107	1	0.996548	0.974107
Parkinson	Up	Molecular Function	GO:0032266~phosphatidylinositol-3-phosphate binding	6	0.612245	0.090432	PLEKHF1, SNX27, DENND1A, NCF4, ATG2A, WDFY3	2.4989	1	0.996548	0.974107
Parkinson	Up	Molecular Function	GO:0003925~G protein activity	6	0.612245	0.090432	RAB5B, RALB, MIA-RAB4B, RAB1B, RAB27A, RAB7A	2.4989	1	0.996548	0.974107
Parkinson	Up	Molecular Function	GO:0030109~HLA-B specific inhibitory MHC class I receptor activity	2	0.204082	0.09364	KIR3DL1, LILRB1	20.8242	1	0.996548	0.974107
Parkinson	Up	Molecular Function	GO:0004918~interleukin-8 receptor activity	2	0.204082	0.09364	CXCR1, CXCR2	20.8242	1	0.996548	0.974107
Parkinson	Up	Molecular Function	GO:0003943~N-acetylgalactosamine-4-sulfatase activity	2	0.204082	0.09364	GALNS, ARSB	20.8242	1	0.996548	0.974107
Parkinson	Up	Molecular Function	GO:0052871~alpha-tocopherol omega-hydroxylase activity	2	0.204082	0.09364	CYP4F2, CYP4F3	20.8242	1	0.996548	0.974107
Parkinson	Up	Molecular Function	GO:0015647~peptidoglycan transmembrane transporter activity	2	0.204082	0.09364	SLC15A3, SLC15A4	20.8242	1	0.996548	0.974107
Parkinson	Up	Molecular Function	GO:0097259~20-aldehyde-leukotriene B4 20-monooxygenase activity	2	0.204082	0.09364	CYP4F2, CYP4F3	20.8242	1	0.996548	0.974107
Parkinson	Up	Molecular Function	GO:0023025~MHC class Ib protein complex binding	2	0.204082	0.09364	LILRB1, LILRB2	20.8242	1	0.996548	0.974107
Parkinson	Up	Molecular Function	GO:0097258~20-hydroxy-leukotriene B4 omega oxidase activity	2	0.204082	0.09364	CYP4F2, CYP4F3	20.8242	1	0.996548	0.974107
Parkinson	Up	Molecular Function	GO:0004345~glucose-6-phosphate dehydrogenase activity	2	0.204082	0.09364	G6PD, H6PD	20.8242	1	0.996548	0.974107
Parkinson	Up	Molecular Function	GO:0140794~histone arginine deiminase activity	2	0.204082	0.09364	PADI2, PADI4	20.8242	1	0.996548	0.974107
Parkinson	Up	Molecular Function	GO:0140798~histone H3R26 arginine deiminase activity	2	0.204082	0.09364	PADI2, PADI4	20.8242	1	0.996548	0.974107
Parkinson	Up	Molecular Function	GO:0004051~arachidonate 5-lipoxygenase activity	2	0.204082	0.09364	ALOX5, ALOX5AP	20.8242	1	0.996548	0.974107
Parkinson	Up	Molecular Function	GO:0004062~aryl sulfotransferase activity	3	0.306122	0.0948865	SULT1A1, SULT1B1, SULT1A2	5.67932	1	0.996548	0.974107
Parkinson	Up	Molecular Function	GO:0004143~ATP-dependent diacylglycerol kinase activity	3	0.306122	0.0948865	DGKG, DGKK, DGKZ	5.67932	1	0.996548	0.974107
Parkinson	Up	Molecular Function	GO:0016709~oxidoreductase activity, acting on paired donors, with incorporation or reduction of molecular oxygen, NAD(P)H as one donor, and incorporation of one atom of oxygen	3	0.306122	0.0948865	CYP4F2, CYP4F3, MICAL2	5.67932	1	0.996548	0.974107
Parkinson	Up	Molecular Function	GO:0032050~clathrin heavy chain binding	3	0.306122	0.0948865	TOM1, CLTB, GPR107	5.67932	1	0.996548	0.974107
Parkinson	Up	Molecular Function	GO:0016175~superoxide-generating NAD(P)H oxidase activity	3	0.306122	0.0948865	NCF1, NCF2, CYBA	5.67932	1	0.996548	0.974107
Parkinson	Up	Molecular Function	GO:0033691~sialic acid binding	4	0.408163	0.0955822	FCN1, SIGLEC9, SIGLEC7, SIGLEC5	3.62159	1	0.996548	0.974107
Parkinson	Up	Molecular Function	GO:0043274~phospholipase binding	4	0.408163	0.0955822	SYK, WAS, PRKCZ, LMNB1	3.62159	1	0.996548	0.974107
Parkinson	Up	Molecular Function	GO:0050321~tau-protein kinase activity	4	0.408163	0.0955822	GSK3B, PHKG2, SIK3, CSNK1D	3.62159	1	0.996548	0.974107
Parkinson	Up	Molecular Function	GO:0048306~calcium-dependent protein binding	8	0.816327	0.0982633	CLN3, PEF1, S100A6, S100A4, VPS37B, S100A9, S100A11, SLC9A1	2.03163	1	1	0.978297
Parkinson	Down	Biological Process	GO:0001525~angiogenesis	8	4.10256	0.00596624	NELL2, TBX1, NPPC, ANGPT2, FGF9, NRXN1, HIF3A, HSPG2	3.70053	0.999206	1	1
Parkinson	Down	Biological Process	GO:0008285~negative regulation of cell population proliferation	10	5.12821	0.0109474	RBM38, NPPC, RGCC, COL4A3, PDCD5, ZNF503, NR2E3, DHRS2, HSPG2, DIS3L2	2.73916	0.999998	1	1
Parkinson	Down	Biological Process	GO:0001666~response to hypoxia	6	3.07692	0.0166217	NPPC, ALAS2, ANGPT2, TFAM, HIF3A, HSPG2	4.02981	1	1	1
Parkinson	Down	Biological Process	GO:0071965~multicellular organismal locomotion	2	1.02564	0.0166529	NPPC, COL6A1	118.88	1	1	1
Parkinson	Down	Biological Process	GO:0051238~sequestering of metal ion	2	1.02564	0.0248757	PRM2, NRG1	79.253	1	1	1
Parkinson	Down	Biological Process	GO:0009887~animal organ morphogenesis	5	2.5641	0.0261893	ASXL1, TLE2, FGF9, HSPG2, FGF3	4.4358	1	1	1
Parkinson	Down	Biological Process	GO:0016525~negative regulation of angiogenesis	5	2.5641	0.0268188	NPPB, RGCC, ANGPT2, COL4A3, HSPG2	4.40295	1	1	1
Parkinson	Down	Biological Process	GO:0060045~positive regulation of cardiac muscle cell proliferation	3	1.53846	0.0309704	TBX1, FGF9, NRG1	10.8072	1	1	1
Parkinson	Down	Biological Process	GO:0060341~regulation of cellular localization	2	1.02564	0.0411168	CAMK2D, PARD6G	47.5518	1	1	1
Parkinson	Down	Biological Process	GO:0006631~fatty acid metabolic process	4	2.05128	0.0454715	THEM4, CPT1C, MORC2, SNCA	5.00545	1	1	1
Parkinson	Down	Biological Process	GO:0007605~sensory perception of sound	5	2.5641	0.0465187	TBX1, SPTBN4, PGAP1, COL4A3, CCDC50	3.69191	1	1	1
Parkinson	Down	Biological Process	GO:0042098~T cell proliferation	3	1.53846	0.0501867	PRDX2, ARMC5, IL23A	8.29392	1	1	1
Parkinson	Down	Biological Process	GO:0007166~cell surface receptor signaling pathway	7	3.58974	0.0531826	GLP1R, NPPB, FCRL2, FCRL5, COL4A3, SCTR, CD27	2.59239	1	1	1
Parkinson	Down	Biological Process	GO:0034599~cellular response to oxidative stress	4	2.05128	0.0567114	PRDX2, MGAT3, DHRS2, SNCA	4.57229	1	1	1
Parkinson	Down	Biological Process	GO:0060430~lung saccule development	2	1.02564	0.0570891	ASXL1, LTBP3	33.9656	1	1	1
Parkinson	Down	Biological Process	GO:0048538~thymus development	3	1.53846	0.0610332	TBX1, ASXL1, PRDX2	7.42997	1	1	1
Parkinson	Down	Biological Process	GO:0010628~positive regulation of gene expression	9	4.61538	0.0644865	TBX1, RGCC, FGF9, NRXN1, PDCD5, ALOX12B, ANK3, NR2E3, FGF3	2.102	1	1	1
Parkinson	Down	Biological Process	GO:0061743~motor learning	2	1.02564	0.0649757	UBE3A, C1QL1	29.7199	1	1	1
Parkinson	Down	Biological Process	GO:0016339~calcium-dependent cell-cell adhesion via plasma membrane cell adhesion molecules	3	1.53846	0.0725945	NRXN1, CDH15, PCDHB11	6.72903	1	1	1
Parkinson	Down	Biological Process	GO:0043410~positive regulation of MAPK cascade	5	2.5641	0.0732756	TBX1, PRDX2, FGF9, ALOX12B, FGF3	3.16169	1	1	1
Parkinson	Down	Biological Process	GO:0042472~inner ear morphogenesis	3	1.53846	0.0798425	TBX1, FGF9, CHRNA10	6.36855	1	1	1
Parkinson	Down	Biological Process	GO:0006390~mitochondrial transcription	2	1.02564	0.0882445	TFAM, TEFM	21.6145	1	1	1
Parkinson	Down	Biological Process	GO:0006182~cGMP biosynthetic process	2	1.02564	0.0882445	NPPB, NPPC	21.6145	1	1	1
Parkinson	Down	Biological Process	GO:0007168~receptor guanylyl cyclase signaling pathway	2	1.02564	0.0882445	NPPB, NPPC	21.6145	1	1	1
Parkinson	Down	Biological Process	GO:0045654~positive regulation of megakaryocyte differentiation	2	1.02564	0.0882445	PITHD1, FAXDC2	21.6145	1	1	1
Parkinson	Down	Biological Process	GO:0042982~amyloid precursor protein metabolic process	2	1.02564	0.0958721	NSG1, LDLRAP1	19.8133	1	1	1
Parkinson	Down	Biological Process	GO:0007165~signal transduction	16	8.20513	0.0960744	TLE2, ANGPT2, NRXN1, DIRAS1, RHOH, ANK3, RASGRP2, NR2E3, FGF3, FAM83F, IPO8, FGF9, IL23A, CAMK4, PIP5K1A, PDE9A	1.53393	1	1	1
Parkinson	Down	Component Cellular	GO:0042383~sarcolemma	7	3.58974	0.00023632	CAMK2D, KRT19, LAMP1, COL6A1, ANK3, ACP1, PDE9A	8.03788	0.0624854	0.0645154	0.0645154
Parkinson	Down	Component Cellular	GO:0005829~cytosol	66	33.8462	0.000773054	PDCD5, UBE3A, GPT, HIF3A, NUDT4, GOLGA3, IPO8, CA1, LAMP1, UBASH3A, LDLRAP1, ACP1, KRT6B, TEAD2, CCDC50, DACT1, DIS3L2, EIF1AX, TPM2, NSUN6, SERPINB9, TBC1D2B, RPSA, ANK3, CHD1L, SMC1A, PGM2L1, RBP5, ARMC5, ARHGEF4, TFAM, GART, PDE9A, SPTBN4, NBAS, CAMK2D, MYRF, USP12, PARD6G, ALOX12B, RASGRP2, GSPT1, PRDX2, DHX30, FZR1, FAM83F, AMDHD2, THEM4, PIP5K1A, MYH11, PSMF1, SNX8, MORC2, SNCA, RBM38, META…	1.43549	0.190327	0.105522	0.105522
Parkinson	Down	Component Cellular	GO:0042645~mitochondrial nucleoid	4	2.05128	0.00729922	DHX30, TFAM, SSBP1, TEFM	10.0298	0.864664	0.64915	0.64915
Parkinson	Down	Component Cellular	GO:0032587~ruffle membrane	5	2.5641	0.00951136	THEM4, ARHGEF4, PIP5K1A, RASGRP2, PDE9A	6.02278	0.926394	0.64915	0.64915
Parkinson	Down	Component Cellular	GO:0005759~mitochondrial matrix	8	4.10256	0.0556641	ALAS2, LYRM7, THEM4, TFAM, SSBP1, REXO2, DHRS2, TEFM	2.33472	1	1	1
Parkinson	Down	Component Cellular	GO:0016020~membrane	51	26.1538	0.0614965	HRK, GLP1R, PGAP1, SFT2D3, TRAC, GOLGA3, LAMP1, NPIPA1, ACP1, KCNH2, FCRL2, NRG1, SERPINB9, RPSA, ANK3, ZDHHC11, CPT1C, HSPG2, IL17RC, MFSD12, CD8B, ARMC5, COL4A3, DNAJC4, COL6A1, GART, SPTBN4, NBAS, CAMK2D, NRXN1, FAXDC2, LTBP3, CLCN2, FAM83F, TMEM245, ARSK, MGAT3, CHRNA10, TSPAN5, PSMF1, SNCA, YIPF2, INTS1, HPS6, SLC16A10, NSG1, PCDHB11, OTOP2, NELL2, GNAS, IGSF9B	1.2413	1	1	1
Parkinson	Down	Component Cellular	GO:0005737~cytoplasm	57	29.2308	0.0629386	SFT2D3, PDCD5, SIPA1L3, FGF3, NUDT4, NPPB, IPO8, CA1, LAMP1, FGF9, MMP28, UBASH3A, LDLRAP1, ACP1, CCDC50, DACT1, DIS3L2, SLC30A7, MBNL2, EIF1AX, CKAP2, RHOH, NSUN6, SERPINB9, RPSA, ANK3, REXO2, C1QL1, ARMC5, KIFC2, TSSK6, DGKH, SPTBN4, CAMK2D, FAXDC2, USP12, GSPT1, PRDX2, DHX30, THEM4, MYH11, PSMF1, MORC2, SNCA, BTBD17, FANCA, NSG1, DHRS2, NELL2, ARHGAP33, RPS28, CYP2W1, RGCC, PITHD1, CAMK4, GNAS…	1.21712	1	1	1
Parkinson	Down	Component Cellular	GO:0005654~nucleoplasm	42	21.5385	0.0641194	CAMK2D, MYRF, USP12, HIF3A, NR2E3, SIPA1L3, GOLGA3, FZR1, IPO8, MNT, PIP5K1A, TSPAN5, PSMF1, UBASH3A, MORC2, TEAD2, ZNF366, DACT1, TLE2, PRM2, MBNL2, POLN, INTS1, GTF3A, FANCA, NRG1, RPSA, SERPINB9, CHD1L, SMC1A, DHRS2, NLE1, ASXL1, ARHGAP33, RPS28, RGCC, ARMC5, CAMK4, BCOR, CLUAP1, PDE9A, TJP3	1.28048	1	1	1
Parkinson	Down	Component Cellular	GO:0045211~postsynaptic membrane	5	2.5641	0.0806583	NELL2, CHRNA10, ANK3, IGSF9B, NSG1	3.05634	1	1	1
Parkinson	Down	Component Cellular	GO:0005576~extracellular region	24	12.3077	0.0830118	SPINK2, IZUMO4, ANGPT2, BTBD17, IGIP, DNAH9, NRG1, LTBP3, HSPG2, FGF3, NPPB, NELL2, GZMK, NPPC, FGF9, CD8B, IL23A, COL4A3, ARSK, COL6A1, GNAS, CD27, DNASE1, SNCA	1.4035	1	1	1
Parkinson	Down	Component Cellular	GO:0005739~mitochondrion	18	9.23077	0.0932388	SLC30A7, HRK, ALAS2, METAP1D, HIF3A, REXO2, CPT1C, PRODH2, DHRS2, DHX30, ENOSF1, COL6A1, COX11, TFAM, THEM4, SSBP1, TEFM, SNCA	1.48927	1	1	1
Parkinson	Down	Component Cellular	GO:0005923~bicellular tight junction	4	2.05128	0.0950922	PARD6G, MYH11, ANK3, TJP3	3.6676	1	1	1
Parkinson	Down	Component Cellular	GO:0070062~extracellular exosome	25	12.8205	0.0997437	SPTBN4, PDCD5, GPT, LTBP3, PRDX2, CA1, LAMP1, MYH11, UBASH3A, ACP1, KRT6B, RPSA, SERPINB9, HSPG2, RPS28, KRT19, RBP5, KRT16, CAMK4, COL6A1, GNAS, SSBP1, DNASE1, CDH15, GART	1.36033	1	1	1
Parkinson	Down	Molecular Function	GO:0005515~protein binding	124	63.5897	0.0019087	PDCD5, UBE3A, FGF3, NUDT4, NPPB, GOLGA3, IPO8, VSIG1, LAMP1, LUC7L, UBASH3A, KRT6B, KCNH2, SPINK2, TLE2, PRM2, EIF1AX, EBF1, TBC1D2B, RPSA, ANK3, CHD1L, CPT1C, HSPG2, RBP5, CLUHP3, CD8B, ARMC5, IL23A, COL4A3, TSSK6, TFAM, PDE9A, ANKRD36B, SLC27A5, SPTBN4, FAXDC2, LTBP3, GSPT1, PRDX2, DHX30, FAM83F, AMDHD2, COX11, TSPAN5, THEM4, PIP5K1A, MYH11, PSMF1, MORC2, SNX8, TMEM50B, FANCA, HPS6, SLC16A10, N…	1.16573	0.498273	0.689041	0.689041
Parkinson	Down	Molecular Function	GO:0043027~cysteine-type endopeptidase inhibitor activity involved in apoptotic process	3	1.53846	0.0129294	CD27, SERPINB9, SNCA	17.1287	0.990886	1	1
Parkinson	Down	Molecular Function	GO:0005200~structural constituent of cytoskeleton	5	2.5641	0.013722	SPTBN4, KRT19, KRT16, ANK3, KRT6B	5.40093	0.99318	1	1
Parkinson	Down	Molecular Function	GO:0004888~transmembrane signaling receptor activity	6	3.07692	0.0179231	GLP1R, FCRL2, FCRL5, NRXN1, CD27, CHRNA10	3.95277	0.998539	1	1
Parkinson	Down	Molecular Function	GO:0051427~hormone receptor binding	2	1.02564	0.0327463	NPPB, NPPC	59.9503	0.999994	1	1
Parkinson	Down	Molecular Function	GO:0005102~signaling receptor binding	8	4.10256	0.0343951	NPPB, NPPC, ANGPT2, NRXN1, CHRNA10, NRG1, IL17RC, C1QL1	2.59947	0.999997	1	1
Parkinson	Down	Molecular Function	GO:0008307~structural constituent of muscle	3	1.53846	0.04736	KRT19, TPM2, MYH11	8.56433	1	1	1
Parkinson	Down	Molecular Function	GO:0000287~magnesium ion binding	6	3.07692	0.0491009	ENOSF1, TSSK6, REXO2, MORC2, DIS3L2, SNCA	3.01006	1	1	1
Parkinson	Down	Molecular Function	GO:0016836~hydro-lyase activity	2	1.02564	0.0644269	CA1, ENOSF1	29.9752	1	1	1

## Sheet: Table 4
Table 4. Functional enrichment analysis of WGCNA modules in Alzheimer's disease, Amyotrophic Lateral Sclerosis, and Parkinson's disease.
Disease	Category	Term	Count	% Count	p-value	Genes	Fold Enrichment	Bonferroni	Benjamini	FDR
Alzheimer	Biological Process	GO:0030036~actin cytoskeleton organization	22	4.04412	5.74317e-07	IQSEC1, ACTN1, RHOG, ACTN4, SSH2, FGD3, DIAPH1, CLN3, PAK1, TYROBP, PARVG, EHBP1L1, FSCN1, CDC42EP2, PACSIN2, FLNA, MYH9, RAC1, PFN1, CRK, SH2B2, PDLIM7	3.70851	0.00158845	0.00126862	0.00126221
Alzheimer	Biological Process	GO:0045893~positive regulation of DNA-templated transcription	43	7.90441	9.16636e-07	RERE, CALCOCO1, ACSS2, NOTCH1, CTBP1, CHD4, BCL10, AATF, RELA, ACTB, TRIM8, MED12, RXRA, TRIM28, TP53INP2, RUVBL1, DVL3, TRIM27, TP53BP1, TBL1X, ATXN7L3, MBD3, ZNF341, ZFHX3, BRPF1, PRKCB, PTGES2, USP21, NR1H2, ACTN1, STAT3, TFEB, RHOG, HINFP, GATAD2A, PIAS1, DNM2, SP1, ELF4, NFIB, BCL3, RARA, RBM23	2.29755	0.00253403	0.00126862	0.00126221
Alzheimer	Biological Process	GO:0007165~signal transduction	60	11.0294	6.46605e-06	ARHGAP9, CALCOCO1, CSF3R, GDI1, PIK3CD, PIK3CB, PITPNC1, CXCL16, CCND3, PSTPIP1, RASSF2, IMPA2, RASSF5, SMPD1, RAC2, TIMP1, OSTF1, RAC1, CAP1, CAMLG, PRKCB, PRKCD, PLAUR, ARAP3, TRAF2, GMIP, DNM2, APBB1IP, TYROBP, HGS, PECAM1, HCLS1, RIN3, CRK, VAC14, GRN, RALB, SRC, C5AR1, NOD1, LILRA2, CBL, NDRG1, GNAI2, SH3BP1, SNX27, HLX, INPP5D, CXCR2, CSK, MAP2K5, STAT5A, STAT3, PILRA, IGF2R, NFKB2, NLRP12,…	1.84338	0.0177389	0.00596601	0.00593584
Alzheimer	Biological Process	GO:0035556~intracellular signal transduction	28	5.14706	3.0597e-05	GSK3B, MAST3, SRC, HTRA2, NOD1, RELA, DEDD2, PAK1, INPP5D, DVL2, PLCG2, DVL3, RAC1, SH2B2, MAPK3, MAP3K3, PRKCB, DAPK2, PRKCD, DAPK3, MYO9B, GMIP, NRBP1, VAV1, TYROBP, SH3BP5L, HCLS1, SIPA1	2.46922	0.0812065	0.0178573	0.017767
Alzheimer	Biological Process	GO:0016192~vesicle-mediated transport	19	3.49265	3.22567e-05	ARF3, TRAPPC1, RAB5C, GDI1, CAMLG, RAB1B, VPS4A, GBF1, TSC2, ARAP3, ACTR1A, ZFYVE27, SNX27, KIF3B, CHMP1A, PLIN3, AP1S1, RIN3, MON1B	3.1887	0.0854179	0.0178573	0.017767
Alzheimer	Biological Process	GO:0007249~canonical NF-kappaB signal transduction	9	1.65441	6.60664e-05	TRIM8, RASSF2, BCL3, ADAM8, BCL10, IKBKG, RELA, RELB, NFKB2	6.46922	0.16713	0.0278719	0.027731
Alzheimer	Biological Process	GO:0008360~regulation of cell shape	14	2.57353	7.04854e-05	SEMA4A, SEMA4D, DAPK3, RHOG, MSN, FGD3, DIAPH1, FMNL1, CDC42EP4, CDC42EP2, RAC2, MYH9, RAC1, CRK	3.86486	0.177256	0.0278719	0.027731
Alzheimer	Biological Process	GO:0007163~establishment or maintenance of cell polarity	8	1.47059	0.000206286	CAP1, PARVG, FSCN1, RHOG, CTNNA1, RAC2, RAC1, ACTB	6.48451	0.435072	0.0644816	0.0641554
Alzheimer	Biological Process	GO:0032956~regulation of actin cytoskeleton organization	11	2.02206	0.000209658	PAK1, SH3BP1, PRKCD, DAPK3, FSCN1, DVL2, RHOG, RAC2, DVL3, RAC1, CRK	4.36523	0.440323	0.0644816	0.0641554
Alzheimer	Biological Process	GO:0007015~actin filament organization	14	2.57353	0.000242833	CAP1, ACTN1, RHOG, WAS, CNN2, SH3BP1, CDC42EP2, RAC2, HCLS1, TAGLN2, CORO7, RAC1, ARHGEF2, MYO1F	3.41892	0.489438	0.0672162	0.0668762
Alzheimer	Biological Process	GO:0043123~positive regulation of canonical NF-kappaB signal transduction	17	3.125	0.000338081	MAP3K3, SLC44A2, PRKCB, TNFRSF10B, TRAF2, NOD1, BCL10, LITAF, RELA, TNFRSF1A, TRIM8, FKBP1A, FLOT1, FLNA, FLOT2, IKBKG, CCDC22	2.85304	0.607793	0.0739892	0.073615
Alzheimer	Biological Process	GO:0007042~lysosomal lumen acidification	6	1.10294	0.000340554	CLN3, GRN, ATP6V0B, ATP6AP1, LAMP1, ATP6V0A1	9.52413	0.610469	0.0739892	0.073615
Alzheimer	Biological Process	GO:0043065~positive regulation of apoptotic process	21	3.86029	0.000347493	PRR7, ENDOG, SRC, DAPK2, FAF1, DAPK3, RPS6, HTRA2, TNFRSF10B, KATNB1, NOD1, BCL10, IGF2R, SLC9A1, DNM2, CASP9, RASSF2, SMPD1, INPP5D, SAP18, MAP3K11	2.48456	0.617883	0.0739892	0.073615
Alzheimer	Biological Process	GO:0016477~cell migration	19	3.49265	0.000470276	DOCK5, PIK3CD, PIK3CB, SORL1, VAV1, MLF2, SLC9A1, PAK1, FMNL1, SH3BP1, FSCN1, WWC3, CTNNA1, CSK, CORO7, LCP1, RAC1, CRK, ENG	2.57592	0.728021	0.0929803	0.09251
Alzheimer	Biological Process	GO:0006898~receptor-mediated endocytosis	9	1.65441	0.000525612	CAP1, CLN3, AP1S1, CD14, SORL1, IGF2R, PDLIM7, DNM2, CXCL16	4.82914	0.766664	0.096993	0.0965024
Alzheimer	Biological Process	GO:0007229~integrin-mediated signaling pathway	11	2.02206	0.000629716	SRC, CTNNA1, ZYX, MYH9, CCM2, ADAM8, ITGA5, TLN1, VAV1, PRAM1, FERMT3	3.80965	0.825111	0.108941	0.10839
Alzheimer	Biological Process	GO:0006888~endoplasmic reticulum to Golgi vesicle-mediated transport	12	2.20588	0.000672736	BCAP31, TRAPPC1, KDELR1, PEF1, RAB1B, SEC16A, GBF1, MIA3, HYOU1, TRAPPC9, NRBP1, ARCN1	3.48976	0.844757	0.109537	0.108983
Alzheimer	Biological Process	GO:0051056~regulation of small GTPase mediated signal transduction	11	2.02206	0.00108723	FGD3, ARHGAP9, SH3BP1, ARHGAP1, TSC2, MYO9B, ARHGEF2, ARHGEF40, GMIP, VAV1, SIPA1	3.55137	0.950762	0.167192	0.166347
Alzheimer	Biological Process	GO:0034097~response to cytokine	7	1.28676	0.00120894	SELL, RARA, TIMP1, RELA, RELB, NFKB2, CXCL16	5.7973	0.964859	0.176124	0.175233
Alzheimer	Biological Process	GO:0050821~protein stabilization	16	2.94118	0.00166719	GRN, CAMLG, SEC16A, PRKCD, TYROBP, RASSF2, LAMP1, TRIM39, RUVBL1, FLOT1, DVL3, FLNA, FLOT2, TBL1X, PFN1, CCT7	2.55039	0.990134	0.222134	0.221011
Alzheimer	Biological Process	GO:0070527~platelet aggregation	7	1.28676	0.00168951	CSRP1, MYH9, FLNA, PIK3CB, TLN1, ACTB, FERMT3	5.44236	0.990726	0.222134	0.221011
Alzheimer	Biological Process	GO:0070973~protein localization to endoplasmic reticulum exit site	4	0.735294	0.00186983	BCAP31, SEC16A, GBF1, MIA3	15.2386	0.994375	0.222134	0.221011
Alzheimer	Biological Process	GO:0071803~positive regulation of podosome assembly	4	0.735294	0.00186983	SRC, FSCN1, MSN, LCP1	15.2386	0.994375	0.222134	0.221011
Alzheimer	Biological Process	GO:1902339~positive regulation of apoptotic process involved in morphogenesis	3	0.551471	0.00201944	NOTCH1, TNFRSF1B, TNFRSF1A	38.0965	0.996285	0.222134	0.221011
Alzheimer	Biological Process	GO:0006897~endocytosis	13	2.38971	0.00207078	RAB5B, RAB5C, DBNL, FKBP15, DENND1A, TSC2, PIK3CB, DNM2, EHD1, PSTPIP1, RIN3, LRP10, MYO1F	2.86274	0.996778	0.222134	0.221011
Alzheimer	Biological Process	GO:0045944~positive regulation of transcription by RNA polymerase II	51	9.375	0.00208652	CALCOCO1, CRTC2, SPI1, OGG1, AKAP8L, AATF, LITAF, PKD1, MED12, KPNA6, DPF2, IKBKG, KDM6B, TFEB, ACTN4, TNFRSF1A, ELF4, RARA, HCLS1, ARHGEF2, ENG, AKNA, NOTCH1, WAS, RELA, SLC9A1, RELB, BCL2L12, SBNO2, RXRA, ZNF746, DVL2, DVL3, TP53BP1, TBL1X, MAP2K5, MAPK3, STAT5A, ZBTB17, ZFHX3, NFYC, NR1H2, STAT3, ARID3A, ARID3B, SUPT5H, HINFP, NFKB2, SP1, NFIB, BCL3	1.54691	0.996916	0.222134	0.221011
Alzheimer	Biological Process	GO:0006890~retrograde vesicle-mediated transport, Golgi to endoplasmic reticulum	7	1.28676	0.00254035	ARF3, KDELR1, PITPNB, GBF1, USE1, SCYL1, ARCN1	5.03162	0.999124	0.227617	0.226465
Alzheimer	Biological Process	GO:0032456~endocytic recycling	8	1.47059	0.00254529	EHD1, SNX27, HGS, RAB1B, DENND1A, RAB35, CCDC22, RAB11FIP4	4.29257	0.999136	0.227617	0.226465
Alzheimer	Biological Process	GO:0030163~protein catabolic process	8	1.47059	0.00275715	NOTCH1, HTRA2, TPP1, TRAF2, SLC16A3, USE1, RELA, DPP3	4.23295	0.99952	0.227617	0.226465
Alzheimer	Biological Process	GO:0016236~macroautophagy	8	1.47059	0.00275715	MAP1LC3A, ATG16L2, SRC, HGS, MTMR14, VPS4A, VPS37C, VPS37B	4.23295	0.99952	0.227617	0.226465
Alzheimer	Biological Process	GO:0007035~vacuolar acidification	5	0.919118	0.00277516	ATP6V0B, ATP6AP1, ATP6V1B2, ATP6V0D1, ATP6V0A1	8.28185	0.999544	0.227617	0.226465
Alzheimer	Biological Process	GO:0038061~non-canonical NF-kappaB signal transduction	5	0.919118	0.00277516	TRAF2, BCL10, RELA, RELB, NFKB2	8.28185	0.999544	0.227617	0.226465
Alzheimer	Biological Process	GO:0032091~negative regulation of protein binding	7	1.28676	0.00279587	RALB, CTNNBIP1, PRKCD, SYMPK, TMBIM6, PEX14, ACTB	4.93844	0.999569	0.227617	0.226465
Alzheimer	Biological Process	GO:0001837~epithelial to mesenchymal transition	7	1.28676	0.00279587	GSK3B, NOTCH1, AKNA, TRIM28, LOXL3, FLNA, ENG	4.93844	0.999569	0.227617	0.226465
Alzheimer	Biological Process	GO:0010634~positive regulation of epithelial cell migration	6	1.10294	0.00297592	DOCK5, GLIPR2, SRC, PLCG2, PFN1, PPM1F	6.01524	0.999739	0.235353	0.234162
Alzheimer	Biological Process	GO:0015031~protein transport	22	4.04412	0.00329354	GDI1, KDELR1, MVP, DENND1A, SEC16A, GBF1, MIA3, ACTN4, DNAJC14, USE1, ARCN1, GLE1, ATG16L2, HGS, GORASP1, RAB35, CHMP1A, DAG1, MYH9, CORO7, CCDC22, SLC15A3	2.01957	0.999892	0.253236	0.251955
Alzheimer	Biological Process	GO:0003332~negative regulation of extracellular matrix constituent secretion	3	0.551471	0.00396875	NOTCH1, TNFRSF1B, TNFRSF1A	28.5724	0.999983	0.290842	0.289371
Alzheimer	Biological Process	GO:0071260~cellular response to mechanical stimulus	8	1.47059	0.00402618	CNN2, DAG1, TNFRSF10B, BCL10, SLC9A1, ENG, MAPK3, TNFRSF1A	3.95808	0.999986	0.290842	0.289371
Alzheimer	Biological Process	GO:0006915~apoptotic process	28	5.14706	0.00413507	RALB, FAF1, NOD1, BCL10, CASP9, BCL2L12, PAK1, RASSF5, INPP5D, BCL7B, DPF2, IKBKG, CD14, MAPK3, BCAP31, PRKCB, DAPK2, PRKCD, DAPK3, TNFRSF10B, ZDHHC16, TNFRSF1A, THOC6, NLRP12, TRIM39, TMEM214, PSME3, TMBIM6	1.79882	0.99999	0.290842	0.289371
Alzheimer	Biological Process	GO:0002357~defense response to tumor cell	4	0.735294	0.00420292	SPI1, LAPTM5, TNFRSF10B, RELA	11.722	0.999991	0.290842	0.289371
Alzheimer	Biological Process	GO:2000060~positive regulation of ubiquitin-dependent protein catabolic process	5	0.919118	0.00506443	BCAP31, SGTA, LAPTM5, IKBKG, CCDC22	7.05491	0.999999	0.341911	0.340181
Alzheimer	Biological Process	GO:0071593~lymphocyte aggregation	3	0.551471	0.00649999	STK10, RAC2, RAC1	22.8579	1	0.42838	0.426214
Alzheimer	Biological Process	GO:0006952~defense response	8	1.47059	0.00691749	STAT5A, CSF3R, CAMLG, STAT3, WAS, NOD1, LILRB3, LILRA2	3.58556	1	0.445293	0.443041
Alzheimer	Biological Process	GO:0048015~phosphatidylinositol-mediated signaling	5	0.919118	0.00743513	PLCG2, PIK3CD, PIK3CB, PLCB2, PLCD1	6.34942	1	0.457343	0.45503
Alzheimer	Biological Process	GO:0001778~plasma membrane repair	5	0.919118	0.00743513	SMPD1, VPS4A, CHMP1A, DYSF, MYH9	6.34942	1	0.457343	0.45503
Alzheimer	Biological Process	GO:0012501~programmed cell death	4	0.735294	0.00776322	NINJ1, PLCG2, HTRA2, BCL10	9.52413	1	0.462847	0.460506
Alzheimer	Biological Process	GO:0045087~innate immune response	25	4.59559	0.00790377	NLRX1, SRC, PIK3CD, NOD1, ADAR, BCL10, LILRA2, RELA, RELB, TRIM8, RNF135, ZDHHC18, PSTPIP1, SEC14L1, TRIM28, IKBKG, CD14, TRIM27, SLC15A3, ANKHD1-EIF4EBP3, TRAF2, NFKB2, TTLL12, ARHGEF2, POLR3K	1.77689	1	0.462847	0.460506
Alzheimer	Biological Process	GO:0021762~substantia nigra development	6	1.10294	0.0082019	G6PD, BASP1, SEC16A, PADI2, ACTB, COX6B1	4.76207	1	0.462847	0.460506
Alzheimer	Biological Process	GO:0001934~positive regulation of protein phosphorylation	13	2.38971	0.00830996	RALB, SEMA4D, PLAUR, CLN3, CCND3, PAK1, SLCO3A1, DVL2, FLOT1, PECAM1, DVL3, RAC1, ENG	2.40415	1	0.462847	0.460506
Alzheimer	Biological Process	GO:0030335~positive regulation of cell migration	16	2.94118	0.0089419	SEMA4A, GRN, NOTCH1, SEMA4D, DAPK3, STAT3, PIK3CD, ACTN4, SSH2, PPM1F, CXCL16, GNAI2, PAK1, PECAM1, ITGA5, FERMT3	2.12385	1	0.462847	0.460506
Alzheimer	Biological Process	GO:0042789~mRNA transcription by RNA polymerase II	6	1.10294	0.00894194	RXRA, NR1H2, STAT3, C5AR1, RARA, FLNA	4.66488	1	0.462847	0.460506
Alzheimer	Biological Process	GO:0097401~synaptic vesicle lumen acidification	4	0.735294	0.00924576	ATP6AP1, ATP6V1B2, ATP6V0D1, ATP6V0A1	8.96389	1	0.462847	0.460506
Alzheimer	Biological Process	GO:0032760~positive regulation of tumor necrosis factor production	9	1.65441	0.00929487	SASH3, FCGR2A, TYROBP, STAT3, PLCG2, NOD1, CD14, ARHGEF2, LILRA2	3.06133	1	0.462847	0.460506
Alzheimer	Biological Process	GO:0045892~negative regulation of DNA-templated transcription	26	4.77941	0.00931174	RERE, SPI1, NOTCH1, CTBP1, LOXL3, CHD4, RELA, PPM1F, RELB, DEDD2, SBNO2, TRIM28, BASP1, ZNF746, SAP18, CIC, MBD3, TSC22D4, PHC2, ZNF282, NR1H2, PEX14, HINFP, GATAD2A, BCL3, RARA	1.72864	1	0.462847	0.460506
Alzheimer	Biological Process	GO:0036258~multivesicular body assembly	5	0.919118	0.00936396	HGS, VPS4A, CHMP1A, VPS37C, VPS37B	5.95258	1	0.462847	0.460506
Alzheimer	Biological Process	GO:0007159~leukocyte cell-cell adhesion	5	0.919118	0.00936396	SELL, PECAM1, MSN, ITGA5, FERMT3	5.95258	1	0.462847	0.460506
Alzheimer	Biological Process	GO:0006094~gluconeogenesis	6	1.10294	0.00972681	SLC25A1, CRTC2, G6PC3, SLC25A11, PGM1, PCK2	4.57158	1	0.472348	0.469959
Alzheimer	Biological Process	GO:0051092~positive regulation of NF-kappaB transcription factor activity	10	1.83824	0.0101205	TRIM8, SLCO3A1, STAT3, PLCG2, TRAF2, NOD1, BCL10, IKBKG, ARHGEF2, RELA	2.78077	1	0.482992	0.480549
Alzheimer	Biological Process	GO:0006909~phagocytosis	7	1.28676	0.0106976	CNN2, NCF4, PECAM1, ICAM3, CD14, UNC13D, DNM2	3.756	1	0.501882	0.499343
Alzheimer	Biological Process	GO:0072659~protein localization to plasma membrane	11	2.02206	0.0109119	EHD1, CLN3, ZFYVE27, PACS1, SEC16A, FLOT1, FLNA, FLOT2, ZDHHC7, PRAM1, TNFRSF1A	2.57093	1	0.502023	0.499484
Alzheimer	Biological Process	GO:1902600~proton transmembrane transport	10	1.83824	0.0110634	ATP6V0B, ATP6AP1, SLC9A9, UQCRC1, ATP6V1B2, SLC15A3, ATP6V0D1, SLC9A1, ATP6V0A1, COX6B1	2.74076	1	0.502023	0.499484
Alzheimer	Biological Process	GO:0034976~response to endoplasmic reticulum stress	8	1.47059	0.0130959	BCAP31, OS9, SEC16A, FLOT1, TNFRSF10B, TRAF2, NOD1, HYOU1	3.17471	1	0.579201	0.576271
Alzheimer	Biological Process	GO:1903298~negative regulation of hypoxia-induced intrinsic apoptotic signaling pathway	3	0.551471	0.0131827	TMBIM6, HYOU1, PIK3CB	16.3271	1	0.579201	0.576271
Alzheimer	Biological Process	GO:0016197~endosomal transport	7	1.28676	0.0137904	EHD1, SNX27, HGS, RAB35, VPS4A, ARHGAP1, WAS	3.55568	1	0.596434	0.593417
Alzheimer	Biological Process	GO:0038096~Fc-gamma receptor signaling pathway involved in phagocytosis	4	0.735294	0.0146268	PAK1, SRC, PRKCD, VAV1	7.61931	1	0.622877	0.619726
Alzheimer	Biological Process	GO:0007040~lysosome organization	6	1.10294	0.0154442	CLN3, VPS18, GRN, GAA, TFEB, TPP1	4.08177	1	0.64772	0.644444
Alzheimer	Biological Process	GO:0042981~regulation of apoptotic process	13	2.38971	0.0163812	DAPK2, ACTN1, DAPK3, TNFRSF10B, TRAF2, NOD1, ACTN4, ACTB, DEDD2, CASP9, BCL3, RUVBL1, RARA	2.19139	1	0.674559	0.671148
Alzheimer	Biological Process	GO:0016310~phosphorylation	27	4.96324	0.0165715	GSK3B, MAST3, SRC, AKAP8L, PIK3CD, WDR83, PIK3CB, PPM1F, PAK1, CSK, IKBKG, NADK, MAP2K5, MAPK3, PCK2, MAP3K3, PRKCB, STK11IP, PRKCD, DAPK3, STAT3, PLAUR, COASY, HGS, CDK2AP2, MAP3K11, STK40	1.62497	1	0.674559	0.671148
Alzheimer	Biological Process	GO:0048227~plasma membrane to endosome transport	3	0.551471	0.0172744	RAB5B, RAB5C, RAB35	14.2862	1	0.692979	0.689474
Alzheimer	Biological Process	GO:0032755~positive regulation of interleukin-6 production	8	1.47059	0.0186591	TYROBP, STAT3, PLCG2, NOD1, BCL10, ARHGEF2, LILRA2, RELA	2.95895	1	0.737835	0.734103
Alzheimer	Biological Process	GO:0033554~cellular response to stress	4	0.735294	0.0190122	RELA, RELB, NFKB2, MAPK3	6.92664	1	0.741208	0.737459
Alzheimer	Biological Process	GO:0006338~chromatin remodeling	17	3.125	0.0192962	MBD3, RERE, KDM6B, ZNF274, BRPF1, SETDB1, PRKCB, CHD4, ACTB, GATAD2A, PAK1, YEATS2, C6ORF89, BCL7B, RUVBL1, DPF2, PADI2	1.88817	1	0.741832	0.73808
Alzheimer	Biological Process	GO:0007041~lysosomal transport	4	0.735294	0.0214478	GRN, PSAP, USE1, IGF2R	6.62548	1	0.756347	0.752521
Alzheimer	Biological Process	GO:1903076~regulation of protein localization to plasma membrane	4	0.735294	0.0214478	CLN3, VPS4A, ZDHHC7, ACTB	6.62548	1	0.756347	0.752521
Alzheimer	Biological Process	GO:0002223~stimulatory C-type lectin receptor signaling pathway	4	0.735294	0.0214478	PAK1, TYROBP, SRC, PLCG2	6.62548	1	0.756347	0.752521
Alzheimer	Biological Process	GO:0030593~neutrophil chemotaxis	7	1.28676	0.0217458	CSF3R, CXCR1, C5AR1, GBF1, CXCR2, PIK3CD, VAV1	3.21296	1	0.756347	0.752521
Alzheimer	Biological Process	GO:0071225~cellular response to muramyl dipeptide	3	0.551471	0.0218286	NOD1, LDOC1, ARHGEF2	12.6988	1	0.756347	0.752521
Alzheimer	Biological Process	GO:0140673~transcription elongation-coupled chromatin remodeling	3	0.551471	0.0218286	SUPT5H, SUPT6H, GLYR1	12.6988	1	0.756347	0.752521
Alzheimer	Biological Process	GO:0030041~actin filament polymerization	5	0.919118	0.0219471	DIAPH1, PSTPIP1, WAS, CORO7, RAC1	4.64592	1	0.756347	0.752521
Alzheimer	Biological Process	GO:0090148~membrane fission	5	0.919118	0.0219471	HGS, VPS4A, CHMP1A, VPS37C, VPS37B	4.64592	1	0.756347	0.752521
Alzheimer	Biological Process	GO:0006606~protein import into nucleus	8	1.47059	0.0224915	EIF4ENIF1, NOTCH1, STAT3, BCL3, KPNA6, FAM53C, TSC2, ADAR	2.84834	1	0.756347	0.752521
Alzheimer	Biological Process	GO:0050731~positive regulation of peptidyl-tyrosine phosphorylation	7	1.28676	0.0229193	SEMA4D, SRC, PECAM1, PLCG2, HCLS1, ARHGEF2, ITGA5	3.17471	1	0.756347	0.752521
Alzheimer	Biological Process	GO:0001889~liver development	7	1.28676	0.0229193	NOTCH1, HLX, RARA, PKD1, RELA, IGF2R, SEC63	3.17471	1	0.756347	0.752521
Alzheimer	Biological Process	GO:0045471~response to ethanol	8	1.47059	0.0235286	G6PD, SETDB1, PRKCB, OGG1, TBXAS1, RARA, CD14, CBL	2.82196	1	0.756347	0.752521
Alzheimer	Biological Process	GO:0006914~autophagy	10	1.83824	0.0235804	VPS18, TM9SF1, GRAMD1A, SEC16A, VPS4A, CHMP1A, TFEB, TMBIM6, PIK3CB, DNM2	2.41117	1	0.756347	0.752521
Alzheimer	Biological Process	GO:0071526~semaphorin-plexin signaling pathway	5	0.919118	0.02377	SEMA4A, SH3BP1, SEMA4D, FLNA, RAC1	4.5353	1	0.756347	0.752521
Alzheimer	Biological Process	GO:0039702~viral budding via host ESCRT complex	4	0.735294	0.0240457	VPS4A, CHMP1A, VPS37C, VPS37B	6.34942	1	0.756347	0.752521
Alzheimer	Biological Process	GO:0040014~regulation of multicellular organism growth	4	0.735294	0.0240457	STAT5A, SGPL1, STAT3, HTRA2	6.34942	1	0.756347	0.752521
Alzheimer	Biological Process	GO:0007266~Rho protein signal transduction	6	1.10294	0.0245229	CDC42EP4, ARHGDIB, CDC42EP2, RHOG, ARHGAP1, MYO9B	3.62824	1	0.762691	0.758834
Alzheimer	Biological Process	GO:0006397~mRNA processing	13	2.38971	0.025547	TSEN34, SF3B4, AKAP8L, PCIF1, ADAR, ARMC7, THOC5, SUPT6H, THOC6, RBM15B, SAP18, SYMPK, RBM23	2.055	1	0.785713	0.781739
Alzheimer	Biological Process	GO:0032757~positive regulation of interleukin-8 production	6	1.10294	0.0260485	STAT3, NOD1, CD14, BCL10, LILRA2, RELA	3.57155	1	0.792332	0.788324
Alzheimer	Biological Process	GO:0016601~Rac protein signal transduction	4	0.735294	0.0268059	DOCK5, DBNL, RHOG, RAC1	6.09544	1	0.798205	0.794168
Alzheimer	Biological Process	GO:0002467~germinal center formation	3	0.551471	0.0268183	BCL3, UNC13D, NFKB2	11.429	1	0.798205	0.794168
Alzheimer	Biological Process	GO:0032731~positive regulation of interleukin-1 beta production	6	1.10294	0.0276333	NLRP12, TYROBP, STAT3, NOD1, LILRA2, RELA	3.5166	1	0.806614	0.802535
Alzheimer	Biological Process	GO:0043280~positive regulation of cysteine-type endopeptidase activity involved in apoptotic process	5	0.919118	0.0276837	BCAP31, HTRA2, NOD1, BCL10, PPM1F	4.32915	1	0.806614	0.802535
Alzheimer	Biological Process	GO:0071222~cellular response to lipopolysaccharide	11	2.02206	0.0293813	HADHB, UPF1, SBNO2, SRC, RARA, LDOC1, CD14, BCL10, TNFRSF1B, LITAF, RELA	2.19404	1	0.813328	0.809214
Alzheimer	Biological Process	GO:0050900~leukocyte migration	4	0.735294	0.0297279	SELL, SRC, MYH9, MSN	5.861	1	0.813328	0.809214
Alzheimer	Biological Process	GO:0035023~regulation of Rho protein signal transduction	4	0.735294	0.0297279	ARHGDIB, FLOT1, MYO9B, ARHGEF2	5.861	1	0.813328	0.809214
Alzheimer	Biological Process	GO:0006661~phosphatidylinositol biosynthetic process	5	0.919118	0.0297759	VAC14, INPP5D, MTMR14, MBOAT7, PLCG2	4.23295	1	0.813328	0.809214
Alzheimer	Biological Process	GO:0006954~inflammatory response	19	3.49265	0.0301233	STAT3, C5AR1, LOXL3, PIK3CD, NOD1, TNFRSF1B, RELA, LTB4R, RELB, NFKB2, TNFRSF1A, NDST1, PSTPIP1, CXCR2, ADAM8, CD14, IKBKG, RAC1, SCYL1	1.71525	1	0.813328	0.809214
Alzheimer	Biological Process	GO:1901224~positive regulation of non-canonical NF-kappaB signal transduction	6	1.10294	0.0309836	PTP4A3, NLRP12, LAPTM5, NOD1, ACTN4, RELA	3.41163	1	0.813328	0.809214
Alzheimer	Biological Process	GO:0046627~negative regulation of insulin receptor signaling pathway	5	0.919118	0.0319592	GSK3B, PRKCB, PRKCD, TSC2, RELA	4.14093	1	0.813328	0.809214
Alzheimer	Biological Process	GO:0043434~response to peptide hormone	5	0.919118	0.0319592	STAT5A, STAT3, DAG1, TIMP1, GNAI2	4.14093	1	0.813328	0.809214
Alzheimer	Biological Process	GO:1900026~positive regulation of substrate adhesion-dependent cell spreading	5	0.919118	0.0319592	DOCK5, FLNA, RAC1, CRK, UNC13D	4.14093	1	0.813328	0.809214
Alzheimer	Biological Process	GO:0000122~negative regulation of transcription by RNA polymerase II	36	6.61765	0.0321433	ZNF274, SPI1, NOTCH1, LIN37, CTBP1, ZBTB45, CHD4, RELA, CCND3, RXRA, SIN3B, TRIM28, DPF2, WWC3, ZNF746, TRIM27, TBL1X, MAP2K5, MBD3, ZBTB17, TSC22D4, ZFHX3, SEMA4D, NR1H2, STAT3, SUPT5H, HINFP, GATAD2A, PIAS1, YEATS2, SP2, NFIB, RARA, HCLS1, BCORL1, ENG	1.42417	1	0.813328	0.809214
Alzheimer	Biological Process	GO:0006098~pentose-phosphate shunt	3	0.551471	0.0322176	G6PD, PGD, TKT	10.39	1	0.813328	0.809214
Alzheimer	Biological Process	GO:0045063~T-helper 1 cell differentiation	3	0.551471	0.0322176	SEMA4A, HLX, RELB	10.39	1	0.813328	0.809214
Alzheimer	Biological Process	GO:0043304~regulation of mast cell degranulation	3	0.551471	0.0322176	RAC2, RAC1, UNC13D	10.39	1	0.813328	0.809214
Alzheimer	Biological Process	GO:0030865~cortical cytoskeleton organization	3	0.551471	0.0322176	RHOG, RAC2, RAC1	10.39	1	0.813328	0.809214
Alzheimer	Biological Process	GO:0006974~DNA damage response	15	2.75735	0.0323216	ENDOG, OGG1, PRKCD, CBL, AATF, ZDHHC16, PIAS1, CASP9, PAK1, BCL3, IKBKG, TP53BP1, OTUB1, MAPK3, RAD9A	1.86139	1	0.813328	0.809214
Alzheimer	Biological Process	GO:0090023~positive regulation of neutrophil chemotaxis	4	0.735294	0.0328109	DAPK2, C5AR1, RAC2, RAC1	5.64393	1	0.818202	0.814064
Alzheimer	Biological Process	GO:0071456~cellular response to hypoxia	9	1.65441	0.0335985	TBL2, NOTCH1, EGLN2, SRC, ADAM8, HYOU1, CBL, NDRG1, SLC9A1	2.41457	1	0.830362	0.826162
Alzheimer	Biological Process	GO:1901223~negative regulation of non-canonical NF-kappaB signal transduction	5	0.919118	0.034234	NLRP12, SPI1, RASSF2, LITAF, RELA	4.05282	1	0.838582	0.83434
Alzheimer	Biological Process	GO:0006622~protein targeting to lysosome	4	0.735294	0.0360536	HGS, VPS4A, LAPTM5, SORL1	5.44236	1	0.867794	0.863405
Alzheimer	Biological Process	GO:0043507~positive regulation of JUN kinase activity	4	0.735294	0.0360536	PAK1, DVL2, TRAF2, MAP3K11	5.44236	1	0.867794	0.863405
Alzheimer	Biological Process	GO:0043276~anoikis	3	0.551471	0.0380018	DAPK2, TSC2, IKBKG	9.52413	1	0.883942	0.879471
Alzheimer	Biological Process	GO:2000146~negative regulation of cell motility	3	0.551471	0.0380018	CTNNA1, WAS, CRK	9.52413	1	0.883942	0.879471
Alzheimer	Biological Process	GO:0090160~Golgi to lysosome transport	3	0.551471	0.0380018	CLN3, LAMP1, LAPTM5	9.52413	1	0.883942	0.879471
Alzheimer	Biological Process	GO:0070231~T cell apoptotic process	3	0.551471	0.0380018	KDELR1, BCL3, BCL10	9.52413	1	0.883942	0.879471
Alzheimer	Biological Process	GO:0045453~bone resorption	4	0.735294	0.0394547	SRC, RAC2, TPP1, RAC1	5.25469	1	0.901629	0.897069
Alzheimer	Biological Process	GO:0045742~positive regulation of epidermal growth factor receptor signaling pathway	4	0.735294	0.0394547	RALB, SHKBP1, PLAUR, CBL	5.25469	1	0.901629	0.897069
Alzheimer	Biological Process	GO:0008380~RNA splicing	11	2.02206	0.0397394	SF3B4, RBM4, RBM15B, DHX8, AKAP8L, SAP18, ARMC7, THOC5, RBM23, SUPT6H, THOC6	2.08488	1	0.901629	0.897069
Alzheimer	Biological Process	GO:0007010~cytoskeleton organization	9	1.65441	0.0413149	CNN2, CAP1, FGD3, DIAPH1, MAST3, PACSIN2, ARAP3, MSN, SIPA1	2.31668	1	0.921882	0.917219
Alzheimer	Biological Process	GO:0030900~forebrain development	5	0.919118	0.0416097	NDST1, NOTCH1, TYROBP, SRC, HTRA2	3.80965	1	0.921882	0.917219
Alzheimer	Biological Process	GO:0050852~T cell receptor signaling pathway	8	1.47059	0.0416312	FCHO1, INPP5D, PLCG2, PIK3CD, CSK, BCL10, IKBKG, PRAM1	2.49813	1	0.921882	0.917219
Alzheimer	Biological Process	GO:0051209~release of sequestered calcium ion into cytosol	5	0.919118	0.0442525	PLCG2, FLNA, PLCB2, PLCD1, CHERP	3.73495	1	0.956959	0.952119
Alzheimer	Biological Process	GO:0048013~ephrin receptor signaling pathway	5	0.919118	0.0442525	EPHB6, PAK1, SRC, ANKS1A, CRK	3.73495	1	0.956959	0.952119
Alzheimer	Biological Process	GO:0008630~intrinsic apoptotic signaling pathway in response to DNA damage	5	0.919118	0.0442525	CASP9, HTRA2, TNFRSF1B, RAD9A, TNFRSF1A	3.73495	1	0.956959	0.952119
Alzheimer	Biological Process	GO:0005975~carbohydrate metabolic process	9	1.65441	0.0455809	IDUA, B3GAT3, AMY1B, IDH2, TALDO1, MAN2B1, RENBP, TPD52L2, PGM1	2.27065	1	0.978047	0.9731
Alzheimer	Biological Process	GO:0060071~Wnt signaling pathway, planar cell polarity pathway	4	0.735294	0.0467248	MED12, DVL2, DVL3, RAC1	4.91568	1	0.985307	0.980323
Alzheimer	Biological Process	GO:0034612~response to tumor necrosis factor	4	0.735294	0.0467248	ENDOG, SMPD1, CD14, CXCL16	4.91568	1	0.985307	0.980323
Alzheimer	Biological Process	GO:0031623~receptor internalization	5	0.919118	0.0469872	RALB, CXCR1, HGS, CXCR2, DNM2	3.66313	1	0.985307	0.980323
Alzheimer	Biological Process	GO:0006629~lipid metabolic process	11	2.02206	0.0491601	STARD3, G6PD, ACSS2, PTGES2, PITPNB, NR1H2, PITPNA, PLCG2, TPP1, LRP10, CRK	2.00508	1	0.994016	0.988988
Alzheimer	Biological Process	GO:0048009~insulin-like growth factor receptor signaling pathway	4	0.735294	0.0505897	TSC2, MAP2K5, IGF2R, MAPK3	4.76207	1	0.994016	0.988988
Alzheimer	Biological Process	GO:0070102~interleukin-6-mediated signaling pathway	3	0.551471	0.0506306	SPI1, SRC, STAT3	8.16354	1	0.994016	0.988988
Alzheimer	Biological Process	GO:0048388~endosomal lumen acidification	3	0.551471	0.0506306	ATP6V0B, ATP6AP1, ATP6V0A1	8.16354	1	0.994016	0.988988
Alzheimer	Biological Process	GO:0042659~regulation of cell fate specification	3	0.551471	0.0506306	MBD3, CHD4, GATAD2A	8.16354	1	0.994016	0.988988
Alzheimer	Biological Process	GO:0051260~protein homooligomerization	8	1.47059	0.0515715	EHD1, RNF135, BASP1, SHKBP1, NINJ1, ZNF746, BCL10, TP53BP1	2.38103	1	0.994016	0.988988
Alzheimer	Biological Process	GO:0019221~cytokine-mediated signaling pathway	9	1.65441	0.0517041	STAT5A, CSF3R, STAT3, LILRB3, LILRA2, CBL, RELA, SH2B2, TNFRSF1A	2.21206	1	0.994016	0.988988
Alzheimer	Biological Process	GO:0002268~follicular dendritic cell differentiation	2	0.367647	0.0517118	BCL3, NFKB2	38.0965	1	0.994016	0.988988
Alzheimer	Biological Process	GO:0038112~interleukin-8-mediated signaling pathway	2	0.367647	0.0517118	CXCR1, CXCR2	38.0965	1	0.994016	0.988988
Alzheimer	Biological Process	GO:0021691~cerebellar Purkinje cell layer maturation	2	0.367647	0.0517118	RERE, ARCN1	38.0965	1	0.994016	0.988988
Alzheimer	Biological Process	GO:0019322~pentose biosynthetic process	2	0.367647	0.0517118	G6PD, PGD	38.0965	1	0.994016	0.988988
Alzheimer	Biological Process	GO:0035635~entry of bacterium into host cell	2	0.367647	0.0517118	SRC, CBL	38.0965	1	0.994016	0.988988
Alzheimer	Biological Process	GO:2000045~regulation of G1/S transition of mitotic cell cycle	5	0.919118	0.0527317	PSME3, BCL7B, DPF2, PKD1, ACTB	3.52746	1	0.999735	0.994678
Alzheimer	Biological Process	GO:0006968~cellular defense response	5	0.919118	0.0527317	TYROBP, C5AR1, CXCR2, BCL10, RELA	3.52746	1	0.999735	0.994678
Alzheimer	Biological Process	GO:0042060~wound healing	6	1.10294	0.0538542	CNN2, PAK1, SMPD1, C6ORF89, MIA3, ENG	2.9305	1	1	0.995302
Alzheimer	Biological Process	GO:0043162~ubiquitin-dependent protein catabolic process via the multivesicular body sorting pathway	4	0.735294	0.0546048	VPS4A, CHMP1A, VPS37C, VPS37B	4.61776	1	1	0.995302
Alzheimer	Biological Process	GO:0006612~protein targeting to membrane	5	0.919118	0.0557408	ZDHHC18, VPS37C, ZDHHC7, VPS37B, SEC63	3.46332	1	1	0.995302
Alzheimer	Biological Process	GO:0001843~neural tube closure	6	1.10294	0.0563134	MED12, DVL2, RARA, TSC2, BCL10, PFN1	2.89341	1	1	0.995302
Alzheimer	Biological Process	GO:0002281~macrophage activation involved in immune response	3	0.551471	0.0574305	SBNO2, DYSF, PLCG2	7.61931	1	1	0.995302
Alzheimer	Biological Process	GO:0003376~sphingosine-1-phosphate receptor signaling pathway	3	0.551471	0.0574305	RAC1, PIK3CB, S1PR4	7.61931	1	1	0.995302
Alzheimer	Biological Process	GO:0120009~intermembrane lipid transfer	4	0.735294	0.0587673	PITPNB, PITPNA, ATG2A, PITPNC1	4.48194	1	1	0.995302
Alzheimer	Biological Process	GO:0032007~negative regulation of TOR signaling	4	0.735294	0.0587673	GSK3B, ENDOG, TMEM127, TSC2	4.48194	1	1	0.995302
Alzheimer	Biological Process	GO:1990090~cellular response to nerve growth factor stimulus	4	0.735294	0.0587673	EHD1, RAB35, CBL, CRK	4.48194	1	1	0.995302
Alzheimer	Biological Process	GO:0031663~lipopolysaccharide-mediated signaling pathway	4	0.735294	0.0587673	PLCG2, CD14, BCL10, MAPK3	4.48194	1	1	0.995302
Alzheimer	Biological Process	GO:0016241~regulation of macroautophagy	5	0.919118	0.0620303	ATP6V0B, ATP6V1B2, CAPN1, ATP6V0D1, ATP6V0A1	3.3418	1	1	0.995302
Alzheimer	Biological Process	GO:0032743~positive regulation of interleukin-2 production	4	0.735294	0.0630746	SASH3, STAT5A, PLCG2, TRAF2	4.35389	1	1	0.995302
Alzheimer	Biological Process	GO:0050776~regulation of immune response	4	0.735294	0.0630746	FKBP1A, FCGR2A, GPR108, INPP5D	4.35389	1	1	0.995302
Alzheimer	Biological Process	GO:0030031~cell projection assembly	3	0.551471	0.0645258	PARVG, RAC2, RAC1	7.1431	1	1	0.995302
Alzheimer	Biological Process	GO:0042129~regulation of T cell proliferation	3	0.551471	0.0645258	RAC2, RAC1, TNFRSF1B	7.1431	1	1	0.995302
Alzheimer	Biological Process	GO:0042176~regulation of protein catabolic process	3	0.551471	0.0645258	HGS, FAF1, PSMD1	7.1431	1	1	0.995302
Alzheimer	Biological Process	GO:0045730~respiratory burst	3	0.551471	0.0645258	NCF4, RAC2, RAC1	7.1431	1	1	0.995302
Alzheimer	Biological Process	GO:0006892~post-Golgi vesicle-mediated transport	3	0.551471	0.0645258	GBF1, SORL1, DNM2	7.1431	1	1	0.995302
Alzheimer	Biological Process	GO:0045766~positive regulation of angiogenesis	9	1.65441	0.0654775	GRN, LRG1, PRKCB, SP1, STAT3, C5AR1, NINJ1, PIK3CD, ENG	2.10349	1	1	0.995302
Alzheimer	Biological Process	GO:0006886~intracellular protein transport	13	2.38971	0.0702191	BCAP31, ARF3, VPS18, RAB5B, RAB5C, RAB1B, LAPTM5, TIMM44, ARCN1, EHD1, SNX27, AP1S1, ARHGEF2	1.75002	1	1	0.995302
Alzheimer	Biological Process	GO:0010614~negative regulation of cardiac muscle hypertrophy	3	0.551471	0.0718965	NOTCH1, TNFRSF1B, TNFRSF1A	6.72292	1	1	0.995302
Alzheimer	Biological Process	GO:0043652~engulfment of apoptotic cell	3	0.551471	0.0718965	RHOG, RAC2, RAC1	6.72292	1	1	0.995302
Alzheimer	Biological Process	GO:0044790~suppression of viral release by host	3	0.551471	0.0718965	TRIM8, TRIM28, TRIM27	6.72292	1	1	0.995302
Alzheimer	Biological Process	GO:0031333~negative regulation of protein-containing complex assembly	4	0.735294	0.0721117	GSK3B, SRC, CTNNBIP1, SORL1	4.11854	1	1	0.995302
Alzheimer	Biological Process	GO:0034446~substrate adhesion-dependent cell spreading	5	0.919118	0.0721334	PARVG, SRC, RAC1, FERMT3, MLF2	3.17471	1	1	0.995302
Alzheimer	Biological Process	GO:0032355~response to estradiol	6	1.10294	0.0753033	STAT5A, CASP9, MBD3, OGG1, STAT3, RARA	2.6579	1	1	0.995302
Alzheimer	Biological Process	GO:0033209~tumor necrosis factor-mediated signaling pathway	5	0.919118	0.0756762	TRAF2, ACTN4, TNFRSF1B, RELA, TNFRSF1A	3.12267	1	1	0.995302
Alzheimer	Biological Process	GO:0023021~termination of signal transduction	2	0.367647	0.076558	SMPD1, PRKCD	25.3977	1	1	0.995302
Alzheimer	Biological Process	GO:0061430~bone trabecula morphogenesis	2	0.367647	0.076558	SBNO2, SEMA4D	25.3977	1	1	0.995302
Alzheimer	Biological Process	GO:0060753~regulation of mast cell chemotaxis	2	0.367647	0.076558	RAC2, RAC1	25.3977	1	1	0.995302
Alzheimer	Biological Process	GO:1905704~positive regulation of inhibitory synapse assembly	2	0.367647	0.076558	SEMA4A, SEMA4D	25.3977	1	1	0.995302
Alzheimer	Biological Process	GO:1903774~positive regulation of viral budding via host ESCRT complex	2	0.367647	0.076558	VPS4A, VPS37B	25.3977	1	1	0.995302
Alzheimer	Biological Process	GO:1904886~beta-catenin destruction complex disassembly	2	0.367647	0.076558	GSK3B, FRAT1	25.3977	1	1	0.995302
Alzheimer	Biological Process	GO:2000401~regulation of lymphocyte migration	2	0.367647	0.076558	STK10, MSN	25.3977	1	1	0.995302
Alzheimer	Biological Process	GO:0006406~mRNA export from nucleus	5	0.919118	0.0793052	GLE1, UPF1, RBM15B, THOC5, THOC6	3.0723	1	1	0.995302
Alzheimer	Biological Process	GO:0045579~positive regulation of B cell differentiation	3	0.551471	0.0795233	STAT5A, SPI1, INPP5D	6.34942	1	1	0.995302
Alzheimer	Biological Process	GO:0043328~protein transport to vacuole involved in ubiquitin-dependent protein catabolic process via the multivesicular body sorting pathway	3	0.551471	0.0795233	HGS, VPS37C, VPS37B	6.34942	1	1	0.995302
Alzheimer	Biological Process	GO:0032930~positive regulation of superoxide anion generation	3	0.551471	0.0795233	TYROBP, PRKCD, GNAI2	6.34942	1	1	0.995302
Alzheimer	Biological Process	GO:0048384~retinoic acid receptor signaling pathway	3	0.551471	0.0795233	RXRA, RARA, ACTN4	6.34942	1	1	0.995302
Alzheimer	Biological Process	GO:0051492~regulation of stress fiber assembly	3	0.551471	0.0795233	WAS, RAC1, SLC9A1	6.34942	1	1	0.995302
Alzheimer	Biological Process	GO:0007049~cell cycle	14	2.57353	0.0855911	KLHL18, RALB, ANAPC7, SRC, PRCC, PRKCD, VPS4A, GNAI2, STK10, RASSF2, PSME3, RUVBL1, ARHGEF2, MAPK3	1.64615	1	1	0.995302
Alzheimer	Biological Process	GO:0008625~extrinsic apoptotic signaling pathway via death domain receptors	4	0.735294	0.0866759	ITPRIP, TNFRSF10B, TNFRSF1A, DEDD2	3.80965	1	1	0.995302
Alzheimer	Biological Process	GO:0030100~regulation of endocytosis	4	0.735294	0.0866759	RAB5B, RAB5C, PACSIN2, TSC2	3.80965	1	1	0.995302
Alzheimer	Biological Process	GO:0030833~regulation of actin filament polymerization	4	0.735294	0.0866759	PSTPIP1, DBNL, HCLS1, PFN1	3.80965	1	1	0.995302
Alzheimer	Biological Process	GO:0050765~negative regulation of phagocytosis	3	0.551471	0.0873878	CNN2, DYSF, CSK	6.01524	1	1	0.995302
Alzheimer	Biological Process	GO:2000811~negative regulation of anoikis	3	0.551471	0.0873878	NOTCH1, SRC, ITGA5	6.01524	1	1	0.995302
Alzheimer	Biological Process	GO:0006368~transcription elongation by RNA polymerase II	4	0.735294	0.0917861	ADRM1, ELP4, SUPT5H, SUPT6H	3.71673	1	1	0.995302
Alzheimer	Biological Process	GO:0042127~regulation of cell population proliferation	8	1.47059	0.0922193	STAT5A, CCND3, STAT3, DVL2, ARHGEF2, TPD52L2, ENG, PIAS1	2.07328	1	1	0.995302
Alzheimer	Biological Process	GO:0045780~positive regulation of bone resorption	3	0.551471	0.0954723	SRC, ADAM8, OSCAR	5.71448	1	1	0.995302
Alzheimer	Biological Process	GO:0050862~positive regulation of T cell receptor signaling pathway	3	0.551471	0.0954723	BCL10, IKBKG, RELA	5.71448	1	1	0.995302
Alzheimer	Biological Process	GO:0045807~positive regulation of endocytosis	3	0.551471	0.0954723	SMPD1, FLOT1, CD14	5.71448	1	1	0.995302
Alzheimer	Biological Process	GO:0043401~steroid hormone receptor signaling pathway	3	0.551471	0.0954723	RXRA, ABHD2, ZDHHC7	5.71448	1	1	0.995302
Alzheimer	Biological Process	GO:0030048~actin filament-based movement	3	0.551471	0.0954723	WAS, MYH9, MYO9B	5.71448	1	1	0.995302
Alzheimer	Biological Process	GO:0042307~positive regulation of protein import into nucleus	4	0.735294	0.0970181	TRIM28, PRKCD, HCLS1, FLNA	3.62824	1	1	0.995302
Alzheimer	Biological Process	GO:0032733~positive regulation of interleukin-10 production	4	0.735294	0.0970181	SASH3, STAT3, BCL3, PLCG2	3.62824	1	1	0.995302
Alzheimer	Biological Process	GO:0046777~protein autophosphorylation	8	1.47059	0.0973118	GSK3B, MAP3K3, STK10, PAK1, SRC, DAPK2, DAPK3, MAP3K11	2.04545	1	1	0.995302
Alzheimer	Biological Process	GO:0006935~chemotaxis	7	1.28676	0.09865	C5AR1, CXCR2, PLAUR, RAC2, RAC1, PIK3CB, CXCL16	2.20393	1	1	0.995302
Alzheimer	Component Cellular	GO:0005829~cytosol	243	44.6691	1.21497e-20	EPHB6, AHCYL2, PITPNA, ACTB, FAM110A, GLE1, FRAT1, ZFYVE27, RASSF2, RPS18, GOLGA1, DAG1, DPF2, PSMD1, AP1S1, TRIM27, ANKS1A, STARD3, PRKCB, ACTN1, DAPK3, PRKCD, TALDO1, UNC13D, POR, PSME3, CD2BP2, PADI2, RIN3, TAGLN2, TTLL12, PFN1, TLN1, RPL28, NLRX1, DHX8, FLII, BCL10, SEC14L1, PPP4C, INPP5D, PLCG2, SYMPK, ATP6V0A1, PCK2, STAT5A, MSRA, ABTB1, INTS5, CORO7, ARHGAP9, ARF3, ACY1, GDI1, OGG1, DENND1…	1.68571	6.75523e-18	6.75523e-18	6.19634e-18
[truncated: 1,018 more rows]

[truncated: 2 more sheets: Table 5, Table 6]
